# Supplementary material for: The serine protease HTRA1 targets tau fibrils and provides a proteolytic barrier against pathogenic protein conformations
Source: J Biol Chem. 2025 Sep 16;301(10):110729. doi: 10.1016/j.jbc.2025.110729 (PMC12547462; doi:10.1016/j.jbc.2025.110729)
Supplement: Supporting data 1 [file mmc6.xlsx]

## Sheet: Links
List of all cross-linked peptides identified, using the PhoX cross-linker as described in the methods
The data were filtered using a false discovery rate (FDR) of 1%, Match score and match counts are shown
LinkedRes1 and LinkedRes2 indicate the position of the cross-linked residues identified
Protein1	SeqPos1	LinkedRes1	Protein2	SeqPos2	LinkedRes2	Highest Score	Match Count	DecoyType
DECOY_His-HTRA1_S328A	105	X	DECOY_His-HTRA1_S328A	247	X	4.9816	1	DD
DECOY_His-HTRA1_S328A	105	X	His-HTRA1_S328A	234	K	6.2964	2	TD
DECOY_His-HTRA1_S328A	101	X	DECOY_His-HTRA1_S328A	105	X	2.7596	4	DD
His-HTRA1_S328A	109	K	His-HTRA1_S328A	220	K	17.3505	5	TT
His-HTRA1_S328A	104	K	His-HTRA1_S328A	314	K	18.4389	2	TT
His-HTRA1_S328A	109	K	His-HTRA1_S328A	314	K	14.8183	1	TT
Tau	240	K	Tau	254	K	14.4598	4	TT
Tau	240	K	Tau	240	K	17.2567	3	TT
Tau	240	K	Tau	311	K	13.9353	1	TT
Tau	240	K	Tau	353	K	21.7396	2	TT
Tau	240	K	Tau	298	K	21.0026	2	TT
Tau	240	K	Tau	317	K	15.7033	1	TT
Tau	240	K	Tau	343	K	19.6612	3	TT
Tau	150	K	Tau	240	K	16.2002	2	TT
Tau	225	K	Tau	240	K	14.5172	5	TT
Tau	234	K	Tau	240	K	21.2919	4	TT
Tau	132	K	Tau	240	K	22.4791	3	TT
Tau	24	K	Tau	240	K	26.5558	2	TT
Tau	163	K	Tau	240	K	24.5456	2	TT
Tau	240	K	Tau	267	K	22.2962	2	TT
Tau	190	K	Tau	240	K	16.9876	2	TT
Tau	240	K	Tau	375	K	21.2815	2	TT
Tau	240	K	Tau	290	K	15.6818	2	TT
Tau	240	K	Tau	385	K	24.4798	2	TT
Tau	240	K	Tau	280	K	17.2827	2	TT
Tau	240	K	Tau	259	K	21.9589	2	TT
Tau	180	K	Tau	240	K	17.9313	2	TT
Tau	240	K	Tau	321	K	22.4363	2	TT
Tau	240	K	Tau	274	K	18.38	2	TT
Tau	224	K	Tau	240	K	20.034	3	TT
Tau	240	K	Tau	281	K	22.7185	2	TT
Tau	240	K	Tau	331	K	21.1956	2	TT
His-HTRA1_S328A	166	K	Tau	240	K	10.8127	1	TT
Tau	174	K	Tau	240	K	21.4671	2	TT
His-HTRA1_S328A	57	K	Tau	240	K	12.6165	1	TT
Tau	240	K	Tau	340	K	10.6267	1	TT
Tau	240	K	Tau	395	K	23.5853	2	TT
Tau	240	K	Tau	369	K	16.6134	1	TT
Tau	254	K	Tau	353	K	19.6596	1	TT
DECOY_Tau	298	X	Tau	148	K	4.197	5	TD
DECOY_Tau	300	X	Tau	143	K	4.9399	4	TD
DECOY_Tau	298	X	Tau	143	K	5.4985	5	TD
Tau	141	K	Tau	343	K	3.9814	2	TT
Tau	143	K	Tau	148	K	14.8613	4	TT
Tau	353	K	Tau	353	K	29.8917	2	TT
His-HTRA1_S328A	166	K	Tau	353	K	15.18	1	TT
DECOY_Tau	216	X	DECOY_Tau	309	X	3.65	2	DD
DECOY_Tau	309	X	Tau	375	K	6.576	2	TD
DECOY_Tau	217	X	DECOY_Tau	309	X	3.65	2	DD
DECOY_Tau	309	X	Tau	150	K	5.9313	1	TD
Tau	254	K	Tau	343	K	12.7094	2	TT
Tau	311	K	Tau	343	K	13.6785	1	TT
Tau	343	K	Tau	353	K	20.4776	3	TT
Tau	343	K	Tau	395	K	17.3327	3	TT
Tau	298	K	Tau	343	K	8.2813	1	TT
Tau	317	K	Tau	343	K	16.5758	1	TT
Tau	343	K	Tau	343	K	14.9675	4	TT
Tau	150	K	Tau	343	K	14.716	1	TT
Tau	343	K	Tau	347	K	14.2377	6	TT
Tau	163	K	Tau	343	K	16.0338	2	TT
Tau	234	K	Tau	343	K	15.3564	2	TT
Tau	267	K	Tau	343	K	17.3248	2	TT
Tau	190	K	Tau	343	K	10.6911	1	TT
Tau	343	K	Tau	375	K	19.5761	4	TT
Tau	290	K	Tau	343	K	13.0818	2	TT
Tau	343	K	Tau	385	K	20.9651	2	TT
Tau	280	K	Tau	343	K	14.4163	1	TT
Tau	259	K	Tau	343	K	15.0457	2	TT
Tau	321	K	Tau	343	K	16.136	2	TT
Tau	274	K	Tau	343	K	16.685	2	TT
Tau	224	K	Tau	343	K	13.6561	1	TT
Tau	281	K	Tau	343	K	15.4917	1	TT
Tau	331	K	Tau	343	K	21.3941	2	TT
His-HTRA1_S328A	166	K	Tau	343	K	11.7837	1	TT
Tau	174	K	Tau	343	K	15.5429	2	TT
Tau	340	K	Tau	343	K	12.049	1	TT
Tau	343	K	Tau	369	K	21.2203	3	TT
Tau	140	K	Tau	240	K	13.5729	1	TT
Tau	140	K	Tau	150	K	17.3866	5	TT
Tau	140	K	Tau	163	K	20.1412	2	TT
Tau	140	K	Tau	234	K	13.0502	1	TT
Tau	140	K	Tau	148	K	15.4668	3	TT
Tau	140	K	Tau	180	K	6.9029	1	TT
DECOY_Tau	298	X	Tau	140	K	4.379	1	TD
Tau	140	K	Tau	174	K	21.2236	2	TT
Tau	24	K	Tau	140	K	19.0902	1	TT
Tau	130	K	Tau	140	K	14.436	3	TT
Tau	140	K	Tau	225	K	13.7384	1	TT
His-HTRA1_S328A	90	K	His-HTRA1_S328A	109	K	18.2818	5	TT
His-HTRA1_S328A	90	K	His-HTRA1_S328A	116	K	12.3862	1	TT
DECOY_His-HTRA1_S328A	175	X	His-HTRA1_S328A	90	K	4.6962	1	TD
His-HTRA1_S328A	52	K	His-HTRA1_S328A	90	K	15.9273	2	TT
His-HTRA1_S328A	57	K	His-HTRA1_S328A	90	K	15.5317	5	TT
His-HTRA1_S328A	90	K	His-HTRA1_S328A	104	K	16.5819	1	TT
His-HTRA1_S328A	90	K	His-HTRA1_S328A	255	K	11.74	1	TT
His-HTRA1_S328A	90	K	His-HTRA1_S328A	102	K	13.4497	2	TT
His-HTRA1_S328A	90	K	His-HTRA1_S328A	94	K	13.0438	2	TT
His-HTRA1_S328A	29	K	His-HTRA1_S328A	90	K	19.4708	2	TT
His-HTRA1_S328A	90	K	His-HTRA1_S328A	122	K	18.3608	2	TT
His-HTRA1_S328A	57	K	His-HTRA1_S328A	86	K	17.9333	4	TT
DECOY_His-HTRA1_S328A	175	X	His-HTRA1_S328A	57	K	8.1044	2	TD
His-HTRA1_S328A	57	K	His-HTRA1_S328A	104	K	13.6227	3	TT
His-HTRA1_S328A	57	K	His-HTRA1_S328A	255	K	16.7896	3	TT
His-HTRA1_S328A	57	K	His-HTRA1_S328A	102	K	12.4477	2	TT
His-HTRA1_S328A	57	K	His-HTRA1_S328A	94	K	8.2924	1	TT
His-HTRA1_S328A	52	K	His-HTRA1_S328A	166	K	15.3625	2	TT
His-HTRA1_S328A	57	K	His-HTRA1_S328A	166	K	15.7443	5	TT
His-HTRA1_S328A	29	K	His-HTRA1_S328A	57	K	15.0426	2	TT
DECOY_His-HTRA1_S328A	86	X	DECOY_His-HTRA1_S328A	289	X	7.9545	1	DD
DECOY_His-HTRA1_S328A	289	X	His-HTRA1_S328A	29	K	4.2486	1	TD
His-HTRA1_S328A	234	K	His-HTRA1_S328A	314	K	6.9049	1	TT
His-HTRA1_S328A	104	K	His-HTRA1_S328A	234	K	11.9593	1	TT
His-HTRA1_S328A	122	K	His-HTRA1_S328A	234	K	10.5252	1	TT
DECOY_His-HTRA1_S328A	219	X	Tau	224	K	7.9549	1	TD
His-HTRA1_S328A	241	K	His-HTRA1_S328A	242	K	5.7314	3	TT
Tau	143	K	Tau	150	K	15.5225	5	TT
Tau	150	K	Tau	163	K	17.9364	4	TT
DECOY_Tau	216	X	Tau	150	K	7.7904	2	TD
DECOY_Tau	216	X	Tau	143	K	5.8456	1	TD
DECOY_Tau	216	X	Tau	369	K	4.3582	1	TD
Tau	148	K	Tau	225	K	14.1109	2	TT
Tau	150	K	Tau	294	K	10.307	1	TT
Tau	150	K	Tau	150	K	14.3986	3	TT
Tau	132	K	Tau	150	K	19.7186	5	TT
Tau	24	K	Tau	150	K	23.6164	2	TT
Tau	150	K	Tau	234	K	18.5778	2	TT
Tau	141	K	Tau	150	K	6.1723	1	TT
His-HTRA1_S328A	236	K	Tau	150	K	9.1097	1	TT
Tau	150	K	Tau	190	K	19.4345	2	TT
Tau	150	K	Tau	375	K	13.7265	2	TT
Tau	150	K	Tau	385	K	18.2025	2	TT
DECOY_Tau	101	X	Tau	150	K	5.727	1	TD
Tau	150	K	Tau	259	K	15.2656	1	TT
Tau	150	K	Tau	180	K	18.7194	4	TT
His-HTRA1_S328A	234	K	Tau	150	K	8.584	1	TT
Tau	150	K	Tau	224	K	15.4196	1	TT
Tau	150	K	Tau	281	K	11.113	1	TT
Tau	150	K	Tau	174	K	16.584	1	TT
Tau	150	K	Tau	290	K	10.9513	1	TT
Tau	150	K	Tau	395	K	16.8312	2	TT
Tau	150	K	Tau	369	K	15.5964	1	TT
Tau	225	K	Tau	234	K	14.3688	7	TT
DECOY_Tau	267	X	Tau	225	K	4.816	1	TD
Tau	190	K	Tau	225	K	15.6157	3	TT
Tau	225	K	Tau	274	K	15.8892	3	TT
His-HTRA1_S328A	166	K	Tau	225	K	13.3994	1	TT
Tau	143	K	Tau	240	K	8.8999	1	TT
Tau	143	K	Tau	143	K	10.9079	1	TT
Tau	143	K	Tau	163	K	18.1959	4	TT
DECOY_Tau	293	X	Tau	143	K	5.6454	1	TD
Tau	132	K	Tau	143	K	18.1002	2	TT
Tau	143	K	Tau	234	K	5.5751	3	TT
Tau	143	K	Tau	190	K	14.4669	2	TT
Tau	143	K	Tau	385	K	13.7828	1	TT
Tau	143	K	Tau	180	K	10.9436	1	TT
Tau	143	K	Tau	174	K	17.246	2	TT
Tau	24	K	Tau	143	K	17.2	1	TT
Tau	130	K	Tau	143	K	14.6493	3	TT
Tau	143	K	Tau	225	K	16.8338	2	TT
Tau	143	K	Tau	395	K	16.3613	2	TT
His-HTRA1_S328A	223	K	His-HTRA1_S328A	314	K	15.1818	2	TT
DECOY_His-HTRA1_S328A	175	X	His-HTRA1_S328A	223	K	9.0685	1	TD
His-HTRA1_S328A	104	K	His-HTRA1_S328A	223	K	19.0114	2	TT
His-HTRA1_S328A	223	K	His-HTRA1_S328A	255	K	17.0955	2	TT
His-HTRA1_S328A	102	K	His-HTRA1_S328A	223	K	12.6799	1	TT
His-HTRA1_S328A	109	K	His-HTRA1_S328A	223	K	19.2518	2	TT
His-HTRA1_S328A	29	K	His-HTRA1_S328A	223	K	15.2448	1	TT
His-HTRA1_S328A	122	K	His-HTRA1_S328A	223	K	15.5148	1	TT
DECOY_Tau	216	X	Tau	234	K	4.8414	1	TD
His-HTRA1_S328A	223	K	His-HTRA1_S328A	242	K	13.3956	3	TT
DECOY_His-HTRA1_S328A	175	X	His-HTRA1_S328A	109	K	13.4159	3	TD
DECOY_His-HTRA1_S328A	175	X	His-HTRA1_S328A	104	K	6.5695	1	TD
DECOY_His-HTRA1_S328A	175	X	His-HTRA1_S328A	255	K	9.4211	2	TD
DECOY_His-HTRA1_S328A	175	X	His-HTRA1_S328A	220	K	12.0154	1	TD
DECOY_His-HTRA1_S328A	175	X	His-HTRA1_S328A	94	K	11.9514	3	TD
DECOY_His-HTRA1_S328A	175	X	DECOY_His-HTRA1_S328A	237	X	7.1307	1	DD
His-HTRA1_S328A	52	K	His-HTRA1_S328A	86	K	20.9432	7	TT
His-HTRA1_S328A	52	K	His-HTRA1_S328A	255	K	13.0152	2	TT
His-HTRA1_S328A	52	K	His-HTRA1_S328A	102	K	18.0709	6	TT
Tau	132	K	Tau	163	K	23.5575	5	TT
Tau	132	K	Tau	385	K	11.2051	2	TT
Tau	132	K	Tau	174	K	19.0667	4	TT
Tau	24	K	Tau	132	K	20.7298	2	TT
Tau	132	K	Tau	395	K	17.3256	3	TT
His-HTRA1_S328A	104	K	His-HTRA1_S328A	109	K	14.9868	1	TT
His-HTRA1_S328A	104	K	His-HTRA1_S328A	116	K	16.1622	2	TT
His-HTRA1_S328A	86	K	His-HTRA1_S328A	104	K	15.3472	1	TT
His-HTRA1_S328A	104	K	His-HTRA1_S328A	104	K	11.0865	1	TT
His-HTRA1_S328A	104	K	His-HTRA1_S328A	255	K	14.5406	2	TT
His-HTRA1_S328A	104	K	His-HTRA1_S328A	260	K	4.1816	1	TT
His-HTRA1_S328A	104	K	His-HTRA1_S328A	236	K	16.1185	7	TT
His-HTRA1_S328A	94	K	His-HTRA1_S328A	104	K	11.7638	1	TT
His-HTRA1_S328A	29	K	His-HTRA1_S328A	104	K	17.3868	1	TT
His-HTRA1_S328A	104	K	His-HTRA1_S328A	122	K	16.1188	2	TT
His-HTRA1_S328A	52	K	His-HTRA1_S328A	109	K	14.0023	2	TT
His-HTRA1_S328A	52	K	His-HTRA1_S328A	314	K	13.6518	1	TT
His-HTRA1_S328A	52	K	His-HTRA1_S328A	104	K	12.6574	1	TT
His-HTRA1_S328A	52	K	His-HTRA1_S328A	52	K	9.6959	1	TT
His-HTRA1_S328A	52	K	His-HTRA1_S328A	236	K	9.1226	2	TT
His-HTRA1_S328A	52	K	His-HTRA1_S328A	242	K	11.6292	2	TT
His-HTRA1_S328A	52	K	His-HTRA1_S328A	94	K	12.613	1	TT
His-HTRA1_S328A	29	K	His-HTRA1_S328A	52	K	12.4954	2	TT
His-HTRA1_S328A	52	K	His-HTRA1_S328A	122	K	15.8293	2	TT
His-HTRA1_S328A	222	K	His-HTRA1_S328A	242	K	4.2132	1	TT
Tau	148	K	Tau	163	K	13.682	3	TT
Tau	24	K	Tau	163	K	26.9304	4	TT
Tau	24	K	Tau	174	K	27.0674	3	TT
Tau	143	K	Tau	343	K	4.6859	1	TT
DECOY_Tau	267	X	DECOY_Tau	298	X	4.9751	1	DD
Tau	148	K	Tau	148	K	8.8736	4	TT
Tau	148	K	Tau	150	K	11.0581	2	TT
DECOY_Tau	261	X	Tau	148	K	6.0088	1	TD
Tau	163	K	Tau	254	K	16.8694	1	TT
Tau	163	K	Tau	180	K	24.6325	3	TT
Tau	44	K	Tau	163	K	24.5972	2	TT
Tau	163	K	Tau	353	K	24.2141	2	TT
Tau	163	K	Tau	163	K	21.0154	1	TT
Tau	163	K	Tau	234	K	20.4823	2	TT
Tau	163	K	Tau	267	K	22.7447	1	TT
Tau	163	K	Tau	174	K	22.5115	5	TT
Tau	163	K	Tau	190	K	27.6325	3	TT
Tau	163	K	Tau	375	K	17.3878	2	TT
Tau	163	K	Tau	385	K	22.6315	3	TT
DECOY_Tau	101	X	Tau	163	K	7.5952	2	TD
Tau	163	K	Tau	225	K	17.0756	3	TT
Tau	163	K	Tau	259	K	15.7338	1	TT
Tau	163	K	Tau	274	K	13.1295	1	TT
Tau	163	K	Tau	224	K	18.2703	2	TT
His-HTRA1_S328A	122	K	Tau	163	K	18.1509	1	TT
Tau	163	K	Tau	395	K	29.9149	2	TT
Tau	163	K	Tau	369	K	24.2348	2	TT
Tau	240	K	Tau	383	K	13.5777	1	TT
Tau	353	K	Tau	383	K	12.0979	1	TT
Tau	343	K	Tau	383	K	11.8232	2	TT
Tau	140	K	Tau	383	K	6.8345	1	TT
Tau	150	K	Tau	383	K	10.9873	1	TT
Tau	143	K	Tau	383	K	11.5999	1	TT
Tau	163	K	Tau	383	K	9.6392	2	TT
Tau	383	K	Tau	383	K	10.8865	2	TT
Tau	234	K	Tau	383	K	13.8782	2	TT
Tau	267	K	Tau	383	K	16.2251	1	TT
His-HTRA1_S328A	236	K	Tau	383	K	7.2876	1	TT
Tau	130	K	Tau	383	K	9.588	1	TT
Tau	190	K	Tau	383	K	10.1294	1	TT
Tau	148	K	Tau	383	K	9.6697	1	TT
Tau	375	K	Tau	383	K	16.5173	3	TT
Tau	290	K	Tau	383	K	10.7523	1	TT
Tau	383	K	Tau	385	K	17.0004	2	TT
Tau	280	K	Tau	383	K	10.4232	1	TT
Tau	180	K	Tau	383	K	9.4649	1	TT
Tau	274	K	Tau	383	K	14.5337	2	TT
Tau	347	K	Tau	383	K	10.9517	2	TT
Tau	281	K	Tau	383	K	10.6085	1	TT
Tau	331	K	Tau	383	K	13.3763	2	TT
Tau	294	K	Tau	383	K	11.843	1	TT
Tau	174	K	Tau	383	K	11.5454	1	TT
Tau	24	K	Tau	383	K	13.2051	2	TT
Tau	370	K	Tau	383	K	12.172	2	TT
Tau	340	K	Tau	383	K	11.5895	2	TT
Tau	225	K	Tau	383	K	11.6327	2	TT
Tau	383	K	Tau	395	K	19.6043	3	TT
Tau	369	K	Tau	383	K	15.5302	2	TT
Tau	130	K	Tau	234	K	10.8097	2	TT
Tau	370	K	Tau	385	K	19.7723	4	TT
DECOY_Tau	160	X	Tau	340	K	4.7595	1	TD
DECOY_Tau	101	X	Tau	340	K	4.4927	1	TD
Tau	148	K	Tau	340	K	4.3986	1	TT
Tau	150	K	Tau	340	K	4.3628	1	TT
Tau	132	K	Tau	343	K	5.3096	1	TT
Tau	132	K	Tau	234	K	10.2738	1	TT
Tau	132	K	Tau	190	K	16.3467	2	TT
Tau	132	K	Tau	148	K	15.4315	2	TT
Tau	132	K	Tau	180	K	16.8949	1	TT
Tau	132	K	Tau	225	K	14.5232	2	TT
DECOY_His-HTRA1_S328A	100	X	His-HTRA1_S328A	220	K	7.2946	1	TD
DECOY_His-HTRA1_S328A	100	X	His-HTRA1_S328A	222	K	7.2946	1	TD
DECOY_Tau	216	X	Tau	174	K	8.11	2	TD
DECOY_Tau	216	X	Tau	343	K	5.6324	1	TD
DECOY_Tau	217	X	Tau	174	K	8.11	2	TD
Tau	234	K	Tau	254	K	14.2	2	TT
Tau	234	K	Tau	353	K	26.8381	2	TT
Tau	234	K	Tau	234	K	18.3287	2	TT
Tau	234	K	Tau	267	K	18.5504	1	TT
Tau	190	K	Tau	234	K	19.2626	2	TT
Tau	234	K	Tau	375	K	18.0556	2	TT
Tau	234	K	Tau	385	K	21.9527	2	TT
Tau	234	K	Tau	280	K	15.4806	1	TT
Tau	234	K	Tau	259	K	20.2899	2	TT
Tau	180	K	Tau	234	K	16.8096	2	TT
Tau	234	K	Tau	274	K	13.6591	1	TT
Tau	224	K	Tau	234	K	17.0651	3	TT
Tau	234	K	Tau	281	K	14.6533	1	TT
Tau	234	K	Tau	331	K	16.1276	1	TT
Tau	174	K	Tau	234	K	22.2251	2	TT
Tau	24	K	Tau	234	K	22.7722	1	TT
Tau	234	K	Tau	395	K	25.0145	2	TT
Tau	234	K	Tau	369	K	18.019	1	TT
Tau	267	K	Tau	311	K	13.4249	1	TT
Tau	267	K	Tau	353	K	20.4202	1	TT
Tau	267	K	Tau	267	K	24.0394	2	TT
Tau	267	K	Tau	290	K	17.9762	1	TT
Tau	267	K	Tau	385	K	20.0799	2	TT
Tau	267	K	Tau	280	K	14.7929	1	TT
Tau	259	K	Tau	267	K	22.5114	1	TT
Tau	150	K	Tau	267	K	7.6084	1	TT
Tau	267	K	Tau	274	K	14.9897	1	TT
Tau	267	K	Tau	281	K	21.491	1	TT
Tau	267	K	Tau	331	K	15.5784	1	TT
Tau	174	K	Tau	267	K	19.4497	1	TT
Tau	267	K	Tau	395	K	25.4966	2	TT
Tau	267	K	Tau	369	K	19.2802	2	TT
His-HTRA1_S328A	109	K	His-HTRA1_S328A	236	K	19.4614	3	TT
His-HTRA1_S328A	116	K	His-HTRA1_S328A	236	K	18.5904	2	TT
His-HTRA1_S328A	90	K	His-HTRA1_S328A	236	K	13.1037	1	TT
His-HTRA1_S328A	86	K	His-HTRA1_S328A	236	K	21.1107	2	TT
His-HTRA1_S328A	102	K	His-HTRA1_S328A	236	K	17.1351	6	TT
His-HTRA1_S328A	236	K	His-HTRA1_S328A	241	K	13.9031	1	TT
His-HTRA1_S328A	236	K	His-HTRA1_S328A	314	K	19.5009	3	TT
His-HTRA1_S328A	223	K	His-HTRA1_S328A	236	K	13.6848	2	TT
His-HTRA1_S328A	236	K	His-HTRA1_S328A	236	K	12.2368	1	TT
His-HTRA1_S328A	236	K	His-HTRA1_S328A	255	K	10.924	2	TT
His-HTRA1_S328A	236	K	His-HTRA1_S328A	242	K	12.6976	4	TT
His-HTRA1_S328A	220	K	His-HTRA1_S328A	236	K	13.5325	1	TT
His-HTRA1_S328A	94	K	His-HTRA1_S328A	236	K	12.2763	1	TT
His-HTRA1_S328A	166	K	His-HTRA1_S328A	236	K	13.1944	1	TT
His-HTRA1_S328A	57	K	His-HTRA1_S328A	236	K	12.2483	1	TT
His-HTRA1_S328A	29	K	His-HTRA1_S328A	236	K	19.7846	2	TT
His-HTRA1_S328A	122	K	His-HTRA1_S328A	236	K	21.567	2	TT
DECOY_Tau	267	X	Tau	150	K	6.5455	1	TD
DECOY_Tau	298	X	Tau	150	K	4.7893	2	TD
Tau	130	K	Tau	240	K	13.2988	1	TT
Tau	130	K	Tau	353	K	16.4813	1	TT
Tau	130	K	Tau	150	K	13.1596	5	TT
Tau	130	K	Tau	148	K	14.0642	4	TT
Tau	24	K	Tau	130	K	17.0406	2	TT
Tau	130	K	Tau	163	K	17.4678	4	TT
Tau	130	K	Tau	132	K	13.6649	2	TT
Tau	130	K	Tau	130	K	9.9596	1	TT
Tau	130	K	Tau	190	K	15.3013	2	TT
Tau	130	K	Tau	375	K	12.5179	2	TT
Tau	130	K	Tau	385	K	13.5881	2	TT
Tau	130	K	Tau	180	K	11.9131	2	TT
Tau	130	K	Tau	174	K	13.818	3	TT
Tau	130	K	Tau	370	K	10.3783	2	TT
Tau	130	K	Tau	225	K	14.1932	2	TT
Tau	130	K	Tau	395	K	16.5572	1	TT
DECOY_Tau	101	X	DECOY_Tau	267	X	9.525	2	DD
Tau	190	K	Tau	254	K	11.8174	1	TT
Tau	190	K	Tau	190	K	12.3675	1	TT
Tau	190	K	Tau	375	K	17.1052	1	TT
Tau	190	K	Tau	385	K	20.8002	1	TT
Tau	190	K	Tau	259	K	9.5672	2	TT
Tau	180	K	Tau	190	K	18.4019	1	TT
Tau	190	K	Tau	224	K	16.8102	2	TT
Tau	174	K	Tau	190	K	22.2961	2	TT
Tau	24	K	Tau	190	K	21.8348	1	TT
His-HTRA1_S328A	122	K	Tau	190	K	9.0798	1	TT
Tau	190	K	Tau	395	K	28.2797	2	TT
Tau	190	K	Tau	369	K	14.2389	1	TT
His-HTRA1_S328A	109	K	His-HTRA1_S328A	255	K	18.8732	3	TT
His-HTRA1_S328A	86	K	His-HTRA1_S328A	255	K	16.1586	2	TT
His-HTRA1_S328A	102	K	His-HTRA1_S328A	255	K	5.7872	1	TT
His-HTRA1_S328A	220	K	His-HTRA1_S328A	255	K	14.4228	1	TT
His-HTRA1_S328A	94	K	His-HTRA1_S328A	255	K	15.5932	1	TT
His-HTRA1_S328A	29	K	His-HTRA1_S328A	255	K	15.6727	1	TT
His-HTRA1_S328A	122	K	His-HTRA1_S328A	255	K	20.6274	2	TT
Tau	148	K	Tau	240	K	7.6473	1	TT
Tau	148	K	Tau	353	K	13.9819	1	TT
Tau	148	K	Tau	347	K	11.3221	1	TT
Tau	148	K	Tau	174	K	16.0492	2	TT
Tau	24	K	Tau	148	K	17.7388	1	TT
Tau	148	K	Tau	370	K	9.1213	1	TT
Tau	148	K	Tau	369	K	5.3684	1	TT
DECOY_His-HTRA1_S328A	81	X	His-HTRA1_S328A	104	K	8.3807	1	TD
His-HTRA1_S328A	242	K	His-HTRA1_S328A	242	K	5.7314	3	TT
His-HTRA1_S328A	242	K	His-HTRA1_S328A	314	K	17.3055	3	TT
His-HTRA1_S328A	116	K	His-HTRA1_S328A	242	K	5.207	1	TT
His-HTRA1_S328A	94	K	His-HTRA1_S328A	242	K	10.1661	3	TT
His-HTRA1_S328A	240	K	His-HTRA1_S328A	314	K	6.5735	1	TT
Tau	317	K	Tau	347	K	14.0246	3	TT
Tau	353	K	Tau	375	K	28.5422	2	TT
Tau	369	K	Tau	375	K	16.1969	2	TT
Tau	375	K	Tau	375	K	18.5226	2	TT
Tau	375	K	Tau	385	K	24.152	4	TT
Tau	280	K	Tau	375	K	12.6741	2	TT
Tau	259	K	Tau	375	K	9.6973	1	TT
Tau	180	K	Tau	375	K	15.0642	1	TT
Tau	281	K	Tau	375	K	10.9153	1	TT
Tau	174	K	Tau	375	K	19.2612	2	TT
Tau	24	K	Tau	375	K	7.7668	1	TT
Tau	375	K	Tau	395	K	25.559	3	TT
Tau	290	K	Tau	353	K	13.7571	1	TT
Tau	290	K	Tau	317	K	14.6096	1	TT
Tau	290	K	Tau	290	K	18.1101	1	TT
Tau	290	K	Tau	385	K	18.6932	1	TT
Tau	280	K	Tau	290	K	13.0386	2	TT
Tau	259	K	Tau	290	K	7.0994	1	TT
Tau	290	K	Tau	321	K	22.7256	1	TT
Tau	274	K	Tau	290	K	12.0608	1	TT
Tau	281	K	Tau	290	K	16.2223	1	TT
Tau	290	K	Tau	369	K	10.9509	1	TT
Tau	353	K	Tau	385	K	30.0688	2	TT
Tau	317	K	Tau	385	K	9.307	1	TT
Tau	369	K	Tau	385	K	27.241	3	TT
His-HTRA1_S328A	236	K	Tau	385	K	7.8255	1	TT
Tau	385	K	Tau	385	K	25.1113	3	TT
Tau	280	K	Tau	385	K	13.3758	1	TT
Tau	259	K	Tau	385	K	18.5375	2	TT
Tau	180	K	Tau	385	K	11.952	1	TT
Tau	321	K	Tau	385	K	12.0644	1	TT
Tau	274	K	Tau	385	K	21.7351	2	TT
Tau	281	K	Tau	385	K	14.4476	1	TT
Tau	331	K	Tau	385	K	26.3359	2	TT
His-HTRA1_S328A	166	K	Tau	385	K	15.3873	1	TT
Tau	174	K	Tau	385	K	24.6618	2	TT
Tau	24	K	Tau	385	K	21.163	1	TT
Tau	340	K	Tau	385	K	13.1346	1	TT
His-HTRA1_S328A	122	K	Tau	385	K	13.1937	1	TT
Tau	385	K	Tau	395	K	26.8618	2	TT
Tau	143	K	Tau	224	K	5.8771	3	TT
His-HTRA1_S328A	90	K	His-HTRA1_S328A	260	K	6.5199	1	TT
Tau	254	K	Tau	280	K	8.0315	1	TT
Tau	44	K	Tau	280	K	8.8264	1	TT
Tau	280	K	Tau	353	K	17.1164	1	TT
Tau	280	K	Tau	298	K	19.8908	1	TT
Tau	280	K	Tau	280	K	14.7987	2	TT
Tau	259	K	Tau	280	K	18.0558	2	TT
Tau	280	K	Tau	321	K	9.4171	1	TT
Tau	274	K	Tau	280	K	11.8738	1	TT
Tau	280	K	Tau	281	K	16.3994	2	TT
Tau	280	K	Tau	331	K	14.3464	2	TT
His-HTRA1_S328A	166	K	Tau	280	K	9.0808	1	TT
Tau	280	K	Tau	395	K	18.7137	1	TT
Tau	280	K	Tau	369	K	16.8822	1	TT
DECOY_His-HTRA1_S328A	81	X	DECOY_His-HTRA1_S328A	105	X	5.4598	1	DD
Tau	224	K	Tau	375	K	10.6818	2	TT
Tau	150	K	Tau	347	K	13.8327	2	TT
His-HTRA1_S328A	94	K	His-HTRA1_S328A	122	K	27.4975	6	TT
Tau	254	K	Tau	259	K	14.7524	1	TT
Tau	259	K	Tau	353	K	24.6383	2	TT
Tau	259	K	Tau	298	K	20.3472	2	TT
Tau	259	K	Tau	317	K	15.6656	1	TT
Tau	259	K	Tau	259	K	18.8953	2	TT
Tau	259	K	Tau	274	K	20.1893	2	TT
Tau	259	K	Tau	281	K	21.3303	2	TT
Tau	259	K	Tau	331	K	20.4679	1	TT
Tau	174	K	Tau	259	K	19.0547	1	TT
Tau	24	K	Tau	259	K	17.6879	1	TT
His-HTRA1_S328A	122	K	Tau	259	K	11.7872	1	TT
Tau	259	K	Tau	395	K	19.837	2	TT
Tau	259	K	Tau	369	K	18.5442	1	TT
His-HTRA1_S328A	241	K	His-HTRA1_S328A	241	K	4.6534	1	TT
Tau	180	K	Tau	254	K	9.6718	1	TT
Tau	180	K	Tau	180	K	15.6649	1	TT
Tau	174	K	Tau	180	K	22.4186	2	TT
Tau	24	K	Tau	180	K	17.6765	1	TT
Tau	180	K	Tau	395	K	27.5182	2	TT
Tau	180	K	Tau	369	K	14.2711	1	TT
His-HTRA1_S328A	102	K	His-HTRA1_S328A	116	K	24.8113	2	TT
His-HTRA1_S328A	102	K	His-HTRA1_S328A	314	K	17.4706	2	TT
His-HTRA1_S328A	102	K	His-HTRA1_S328A	109	K	16.8923	1	TT
His-HTRA1_S328A	29	K	His-HTRA1_S328A	102	K	15.0799	1	TT
His-HTRA1_S328A	102	K	His-HTRA1_S328A	122	K	17.6945	1	TT
DECOY_His-HTRA1_S328A	247	X	His-HTRA1_S328A	223	K	4.3229	1	TD
DECOY_His-HTRA1_S328A	284	X	Tau	174	K	8.397	1	TD
DECOY_His-HTRA1_S328A	225	X	DECOY_His-HTRA1_S328A	284	X	4.815	1	DD
DECOY_Tau	167	X	DECOY_Tau	293	X	6.1888	1	DD
Tau	311	K	Tau	321	K	19.3982	2	TT
Tau	281	K	Tau	321	K	19.2106	1	TT
His-HTRA1_S328A	29	K	His-HTRA1_S328A	220	K	12.5543	1	TT
His-HTRA1_S328A	122	K	His-HTRA1_S328A	220	K	14.4647	1	TT
Tau	274	K	Tau	311	K	12.5664	2	TT
Tau	274	K	Tau	353	K	13.149	1	TT
Tau	274	K	Tau	298	K	14.3579	1	TT
Tau	274	K	Tau	274	K	21.2182	2	TT
Tau	274	K	Tau	281	K	23.608	2	TT
Tau	224	K	Tau	274	K	5.5127	1	TT
Tau	274	K	Tau	395	K	20.55	2	TT
Tau	274	K	Tau	369	K	14.9716	2	TT
Tau	174	K	Tau	224	K	19.4364	1	TT
Tau	224	K	Tau	395	K	19.9456	2	TT
Tau	224	K	Tau	369	K	13.0573	1	TT
Tau	240	K	Tau	347	K	14.7793	2	TT
Tau	254	K	Tau	347	K	10.1543	1	TT
Tau	347	K	Tau	353	K	17.5767	3	TT
Tau	298	K	Tau	347	K	17.702	1	TT
Tau	347	K	Tau	347	K	13.0651	3	TT
Tau	163	K	Tau	347	K	15.3902	2	TT
Tau	340	K	Tau	347	K	19.0087	4	TT
Tau	234	K	Tau	347	K	14.1733	2	TT
Tau	267	K	Tau	347	K	14.6704	2	TT
Tau	190	K	Tau	347	K	9.5156	2	TT
Tau	347	K	Tau	375	K	16.1428	2	TT
Tau	290	K	Tau	347	K	9.8504	1	TT
Tau	347	K	Tau	385	K	21.126	3	TT
Tau	280	K	Tau	347	K	10.8004	1	TT
Tau	259	K	Tau	347	K	16.9571	1	TT
Tau	321	K	Tau	347	K	13.4225	1	TT
Tau	274	K	Tau	347	K	14.9579	1	TT
Tau	224	K	Tau	347	K	11.797	1	TT
Tau	281	K	Tau	347	K	14.2134	1	TT
Tau	331	K	Tau	347	K	18.0593	2	TT
His-HTRA1_S328A	166	K	Tau	347	K	12.4905	1	TT
Tau	294	K	Tau	347	K	13.5413	1	TT
Tau	174	K	Tau	347	K	14.6775	2	TT
Tau	24	K	Tau	347	K	16.6535	1	TT
Tau	347	K	Tau	370	K	15.6988	2	TT
Tau	225	K	Tau	347	K	11.8972	1	TT
Tau	347	K	Tau	395	K	18.9072	2	TT
Tau	347	K	Tau	369	K	20.983	3	TT
DECOY_His-HTRA1_S328A	251	X	His-HTRA1_S328A	314	K	6.7741	1	TD
Tau	254	K	Tau	281	K	11.5973	1	TT
Tau	281	K	Tau	311	K	17.23	1	TT
Tau	281	K	Tau	353	K	20.5281	1	TT
Tau	281	K	Tau	317	K	12.9662	1	TT
Tau	281	K	Tau	281	K	19.4296	2	TT
Tau	281	K	Tau	331	K	15.0014	2	TT
Tau	281	K	Tau	395	K	19.3023	1	TT
Tau	281	K	Tau	369	K	15.8051	1	TT
His-HTRA1_S328A	109	K	His-HTRA1_S328A	242	K	15.2504	3	TT
His-HTRA1_S328A	90	K	His-HTRA1_S328A	242	K	10.7518	1	TT
His-HTRA1_S328A	86	K	His-HTRA1_S328A	242	K	17.7809	2	TT
His-HTRA1_S328A	240	K	His-HTRA1_S328A	242	K	7.4536	1	TT
His-HTRA1_S328A	104	K	His-HTRA1_S328A	242	K	16.3042	1	TT
His-HTRA1_S328A	242	K	His-HTRA1_S328A	255	K	11.2303	1	TT
His-HTRA1_S328A	102	K	His-HTRA1_S328A	242	K	12.6265	1	TT
His-HTRA1_S328A	220	K	His-HTRA1_S328A	242	K	12.678	1	TT
His-HTRA1_S328A	166	K	His-HTRA1_S328A	242	K	16.1489	1	TT
His-HTRA1_S328A	57	K	His-HTRA1_S328A	242	K	16.2147	1	TT
His-HTRA1_S328A	29	K	His-HTRA1_S328A	242	K	15.0525	2	TT
His-HTRA1_S328A	122	K	His-HTRA1_S328A	242	K	18.7396	2	TT
Tau	311	K	Tau	331	K	14.3407	1	TT
Tau	331	K	Tau	353	K	28.8167	2	TT
Tau	331	K	Tau	395	K	21.3976	2	TT
Tau	331	K	Tau	369	K	16.258	2	TT
His-HTRA1_S328A	94	K	His-HTRA1_S328A	116	K	18.2374	1	TT
His-HTRA1_S328A	29	K	His-HTRA1_S328A	94	K	19.8622	1	TT
His-HTRA1_S328A	109	K	His-HTRA1_S328A	122	K	22.3347	3	TT
His-HTRA1_S328A	109	K	His-HTRA1_S328A	166	K	20.9993	8	TT
His-HTRA1_S328A	116	K	His-HTRA1_S328A	166	K	15.9839	2	TT
His-HTRA1_S328A	166	K	His-HTRA1_S328A	222	K	12.794	2	TT
His-HTRA1_S328A	166	K	His-HTRA1_S328A	257	K	7.1613	1	TT
His-HTRA1_S328A	166	K	His-HTRA1_S328A	220	K	15.4551	5	TT
His-HTRA1_S328A	90	K	His-HTRA1_S328A	166	K	16.7456	2	TT
His-HTRA1_S328A	86	K	His-HTRA1_S328A	166	K	20.9228	2	TT
His-HTRA1_S328A	166	K	His-HTRA1_S328A	314	K	16.0255	1	TT
His-HTRA1_S328A	166	K	His-HTRA1_S328A	223	K	19.1038	4	TT
DECOY_His-HTRA1_S328A	175	X	His-HTRA1_S328A	166	K	7.6302	1	TD
His-HTRA1_S328A	104	K	His-HTRA1_S328A	166	K	17.1765	2	TT
His-HTRA1_S328A	166	K	His-HTRA1_S328A	255	K	15.3733	5	TT
His-HTRA1_S328A	102	K	His-HTRA1_S328A	166	K	14.2019	3	TT
His-HTRA1_S328A	94	K	His-HTRA1_S328A	166	K	20.9529	5	TT
His-HTRA1_S328A	166	K	His-HTRA1_S328A	166	K	16.5497	2	TT
His-HTRA1_S328A	29	K	His-HTRA1_S328A	166	K	20.1125	2	TT
His-HTRA1_S328A	122	K	His-HTRA1_S328A	166	K	20.6381	3	TT
Tau	240	K	Tau	294	K	15.058	1	TT
Tau	294	K	Tau	311	K	14.0828	1	TT
Tau	294	K	Tau	353	K	14.8237	1	TT
Tau	294	K	Tau	317	K	10.9228	1	TT
Tau	294	K	Tau	343	K	15.0711	1	TT
Tau	267	K	Tau	294	K	16.2465	1	TT
Tau	290	K	Tau	294	K	14.9557	2	TT
Tau	294	K	Tau	385	K	17.0717	1	TT
Tau	280	K	Tau	294	K	14.0182	1	TT
Tau	259	K	Tau	294	K	17.8318	1	TT
Tau	294	K	Tau	321	K	11.3581	1	TT
Tau	274	K	Tau	294	K	17.1987	1	TT
Tau	281	K	Tau	294	K	15.1867	1	TT
Tau	294	K	Tau	294	K	13.672	1	TT
Tau	294	K	Tau	375	K	5.1453	1	TT
Tau	294	K	Tau	395	K	15.495	1	TT
DECOY_His-HTRA1_S328A	118	X	DECOY_Tau	217	X	7.7968	1	DD
DECOY_Tau	207	X	Tau	369	K	5.7137	1	TD
Tau	174	K	Tau	353	K	24.4	2	TT
Tau	174	K	Tau	174	K	18.296	1	TT
Tau	174	K	Tau	395	K	25.0693	2	TT
Tau	174	K	Tau	369	K	19.9004	1	TT
His-HTRA1_S328A	57	K	His-HTRA1_S328A	116	K	7.8918	1	TT
His-HTRA1_S328A	57	K	His-HTRA1_S328A	314	K	12.3641	1	TT
His-HTRA1_S328A	57	K	His-HTRA1_S328A	220	K	10.2074	1	TT
His-HTRA1_S328A	57	K	His-HTRA1_S328A	109	K	15.1212	1	TT
His-HTRA1_S328A	57	K	His-HTRA1_S328A	57	K	11.7582	1	TT
His-HTRA1_S328A	57	K	His-HTRA1_S328A	122	K	13.6643	2	TT
Tau	24	K	Tau	67	K	17.1857	1	TT
His-HTRA1_S328A	234	K	Tau	24	K	7.7851	1	TT
Tau	24	K	Tau	395	K	23.5798	1	TT
Tau	24	K	Tau	369	K	19.5206	1	TT
Tau	240	K	Tau	370	K	16.1092	2	TT
Tau	254	K	Tau	370	K	10.0459	1	TT
Tau	353	K	Tau	370	K	17.1728	2	TT
Tau	343	K	Tau	370	K	15.3183	2	TT
Tau	150	K	Tau	370	K	13.393	1	TT
Tau	163	K	Tau	370	K	13.708	2	TT
Tau	234	K	Tau	370	K	13.7554	2	TT
Tau	267	K	Tau	370	K	14.5302	2	TT
Tau	190	K	Tau	370	K	12.1819	2	TT
Tau	370	K	Tau	375	K	18.0778	3	TT
Tau	290	K	Tau	370	K	11.2967	1	TT
Tau	280	K	Tau	370	K	10.4645	2	TT
Tau	259	K	Tau	370	K	11.9196	1	TT
Tau	180	K	Tau	370	K	8.7111	1	TT
Tau	321	K	Tau	370	K	12.4772	1	TT
Tau	274	K	Tau	370	K	10.6396	1	TT
Tau	281	K	Tau	370	K	13.0666	2	TT
Tau	331	K	Tau	370	K	13.8075	2	TT
His-HTRA1_S328A	166	K	Tau	370	K	8.5777	1	TT
Tau	174	K	Tau	370	K	14.7518	2	TT
Tau	370	K	Tau	370	K	14.2983	2	TT
Tau	225	K	Tau	370	K	14.4417	2	TT
Tau	370	K	Tau	395	K	14.0962	1	TT
Tau	369	K	Tau	370	K	18.4002	3	TT
Tau	340	K	Tau	369	K	14.6471	1	TT
His-HTRA1_S328A	29	K	His-HTRA1_S328A	109	K	19.306	1	TT
His-HTRA1_S328A	29	K	His-HTRA1_S328A	86	K	15.4204	1	TT
His-HTRA1_S328A	29	K	His-HTRA1_S328A	29	K	25.9361	2	TT
His-HTRA1_S328A	29	K	His-HTRA1_S328A	122	K	28.7488	2	TT
His-HTRA1_S328A	90	K	Tau	259	K	8.9858	1	TT
His-HTRA1_S328A	241	K	His-HTRA1_S328A	314	K	6.5735	1	TT
DECOY_Tau	251	X	DECOY_Tau	267	X	5.3352	1	DD
DECOY_Tau	251	X	Tau	180	K	5.6651	1	TD
His-HTRA1_S328A	39	K	His-HTRA1_S328A	122	K	18.0544	1	TT
His-HTRA1_S328A	122	K	His-HTRA1_S328A	122	K	19.1485	1	TT
DECOY_Tau	293	X	DECOY_Tau	311	X	4.8431	1	DD
Tau	225	K	Tau	254	K	15.0444	3	TT
Tau	44	K	Tau	225	K	20.4708	1	TT
Tau	225	K	Tau	311	K	14.5136	1	TT
Tau	225	K	Tau	353	K	18.9339	1	TT
Tau	225	K	Tau	385	K	17.4956	3	TT
Tau	225	K	Tau	395	K	17.5044	3	TT
Tau	225	K	Tau	298	K	16.4956	1	TT
Tau	225	K	Tau	343	K	14.0021	2	TT
His-HTRA1_S328A	236	K	Tau	225	K	10.7182	1	TT
Tau	150	K	Tau	225	K	11.158	1	TT
Tau	225	K	Tau	225	K	13.5547	4	TT
His-HTRA1_S328A	104	K	Tau	225	K	9.0952	1	TT
Tau	24	K	Tau	225	K	20.3857	3	TT
Tau	225	K	Tau	340	K	15.5154	2	TT
Tau	225	K	Tau	267	K	18.0484	2	TT
Tau	225	K	Tau	375	K	14.372	1	TT
Tau	225	K	Tau	290	K	14.0192	3	TT
Tau	225	K	Tau	280	K	12.3522	1	TT
Tau	224	K	Tau	225	K	14.3814	3	TT
Tau	225	K	Tau	259	K	12.8272	2	TT
Tau	180	K	Tau	225	K	15.583	2	TT
Tau	225	K	Tau	321	K	14.8202	2	TT
Tau	225	K	Tau	281	K	13.9138	2	TT
Tau	225	K	Tau	331	K	18.0066	2	TT
Tau	174	K	Tau	225	K	15.618	1	TT
His-HTRA1_S328A	122	K	Tau	225	K	13.2966	2	TT
Tau	225	K	Tau	369	K	16.32	2	TT
DECOY_Tau	291	X	Tau	150	K	5.0135	2	TD
Tau	254	K	Tau	395	K	19.5599	1	TT
Tau	311	K	Tau	395	K	22.1741	1	TT
Tau	353	K	Tau	395	K	32.8639	4	TT
Tau	395	K	Tau	395	K	30.3114	4	TT
Tau	298	K	Tau	395	K	19.6495	1	TT
His-HTRA1_S328A	52	K	Tau	395	K	14.0018	1	TT
His-HTRA1_S328A	236	K	Tau	395	K	13.038	1	TT
His-HTRA1_S328A	242	K	Tau	395	K	10.2753	1	TT
His-HTRA1_S328A	166	K	Tau	395	K	16.7057	1	TT
His-HTRA1_S328A	122	K	Tau	395	K	16.7409	1	TT
Tau	369	K	Tau	395	K	29.2366	2	TT
Tau	257	K	Tau	259	K	7.767	1	TT
Tau	311	K	Tau	369	K	13.2484	1	TT
Tau	353	K	Tau	369	K	25.9963	1	TT
His-HTRA1_S328A	241	K	Tau	369	K	7.9702	1	TT
His-HTRA1_S328A	240	K	Tau	369	K	7.9702	1	TT
Tau	369	K	Tau	369	K	22.8252	2	TT
DECOY_Tau	301	X	Tau	180	K	4.3002	1	TD

## Sheet: Matches
List of all cross-linked peptide matches identified, including the detected experimental masses, using the PhoX cross-linker as described in the methods
The data were filtered using a false discovery rate (FDR) of 1%, Match score and match counts are shown
SeqPos1 and SeqPos2 indicate the position of the cross-linked residues identified, PepPos1 and PepPos2 indicate the position of the N-terminal residue of identified peptides
Id	Protein1	SeqPos1	PepPos1	PepSeq1	LinkPos1	Protein2	SeqPos2	PepPos2	PepSeq2	LinkPos2	Score	Charge	ExpMz	ExpMass	CalcMz	CalcMass	MassError
0_KYTIKAK_1434_DKIAEYTAGKNLEKphoxohVR_5_10_p0	DECOY_His-HTRA1_S328A	247	238	DKIAEYTAGKNLEK(227.98)VR	10	DECOY_His-HTRA1_S328A	105	101	KYTIKAK	5	4.98162	5	625.501	3122.47	625.503	3122.48	-2.32775
0_KYTIKAK_250_QAKGKAITKphoxnh2K_5_3_p0	His-HTRA1_S328A	234	232	QAKGKAITK(227.00)K	3	DECOY_His-HTRA1_S328A	105	101	KYTIKAK	5	6.29644	3	787.399	2359.17	787.399	2359.17	0.27535
0_KYTIKAK_284_QAKGKphoxnh2AITKK_5_3_p0	His-HTRA1_S328A	234	232	QAKGK(227.00)AITKK	3	DECOY_His-HTRA1_S328A	105	101	KYTIKAK	5	2.9721	4	590.801	2359.17	590.801	2359.17	-0.129226
0_KYTIKAK_550_KKYTIKphoxnh2AK_5_2_p0	DECOY_His-HTRA1_S328A	101	100	KKYTIK(227.00)AK	2	DECOY_His-HTRA1_S328A	105	101	KYTIKAK	5	2.75962	3	756.38	2266.12	756.381	2266.12	-0.814343
0_KYTIKAK_594_Kphoxnh2KYTIKAK_5_2_p0	DECOY_His-HTRA1_S328A	101	100	K(227.00)KYTIKAK	2	DECOY_His-HTRA1_S328A	105	101	KYTIKAK	5	2.22778	3	756.38	2266.12	756.381	2266.12	-1.1837
145_KKYTIK_621_KKYTIKAK_2_6_p0	DECOY_His-HTRA1_S328A	105	100	KKYTIKAK	6	DECOY_His-HTRA1_S328A	101	100	KKYTIK	2	0.789431	3	657.029	1968.07	657.036	1968.08	-9.92559
29_KYTIKphoxohAK_621_KKYTIKAK_1_6_p0	DECOY_His-HTRA1_S328A	105	100	KKYTIKAK	6	DECOY_His-HTRA1_S328A	101	101	KYTIK(227.98)AK	1	2.23593	3	756.714	2267.12	756.709	2267.1	6.54033
1004_IKDVDEKADIALIK_1174_VTAGISFAIPSDKIKK_7_13_p0	His-HTRA1_S328A	220	208	VTAGISFAIPSDKIKK	13	His-HTRA1_S328A	109	103	IKDVDEKADIALIK	7	16.6286	5	691.778	3453.85	691.776	3453.84	2.92332
612_VTAGISFAIPSDKIK_1004_IKDVDEKADIALIK_13_7_p0	His-HTRA1_S328A	109	103	IKDVDEKADIALIK	7	His-HTRA1_S328A	220	208	VTAGISFAIPSDKIK	13	16.6157	4	832.445	3325.75	832.444	3325.75	1.29659
612_VTAGISFAIPSDKIK_660_DVDEKADIALIK_13_5_p0	His-HTRA1_S328A	109	105	DVDEKADIALIK	5	His-HTRA1_S328A	220	208	VTAGISFAIPSDKIK	13	14.5938	4	772.151	3084.57	772.149	3084.57	2.4623
660_DVDEKADIALIK_1174_VTAGISFAIPSDKIKK_5_13_p0	His-HTRA1_S328A	220	208	VTAGISFAIPSDKIKK	13	His-HTRA1_S328A	109	105	DVDEKADIALIK	5	14.2539	4	804.177	3212.68	804.173	3212.66	4.67156
1004_IKDVDEKADIALIK_1749_ENDVIISINGQSVVSANDVSDVIKR_2_24_p0	His-HTRA1_S328A	314	291	ENDVIISINGQSVVSANDVSDVIKR	24	His-HTRA1_S328A	104	103	IKDVDEKADIALIK	2	10.9223	5	891.062	4450.28	891.058	4450.25	5.38344
229_IKDVDEK_1749_ENDVIISINGQSVVSANDVSDVIKR_2_24_p0	His-HTRA1_S328A	314	291	ENDVIISINGQSVVSANDVSDVIKR	24	His-HTRA1_S328A	104	103	IKDVDEK	2	18.4389	4	932.461	3725.81	932.458	3725.8	2.60189
1004_IKDVDEKADIALIK_1749_ENDVIISINGQSVVSANDVSDVIKR_7_24_p0	His-HTRA1_S328A	314	291	ENDVIISINGQSVVSANDVSDVIKR	24	His-HTRA1_S328A	109	103	IKDVDEKADIALIK	7	14.8183	5	891.059	4450.26	891.058	4450.25	1.71399
100_SPSSAKSR_1009_LQTAPVPMoxPDLKNVK_6_12_p0	Tau	254	243	LQTAPVPMoxidationPDLKNVK	12	Tau	240	235	SPSSAKSR	6	8.01585	4	674.586	2694.31	674.584	2694.31	1.68434
100_SPSSAKSR_1057_LQTAPVPMPDLKNVK_6_12_p0	Tau	254	243	LQTAPVPMPDLKNVK	12	Tau	240	235	SPSSAKSR	6	14.4598	4	670.586	2678.32	670.586	2678.31	0.573918
100_SPSSAKSR_100_SPSSAKSR_6_6_p0	Tau	240	235	SPSSAKSR	6	Tau	240	235	SPSSAKSR	6	17.2567	3	616.614	1846.82	616.614	1846.82	0.0360618
100_SPSSAKSR_209_TPPKphoxohSPSSAKSR_6_10_p0	Tau	240	231	TPPK(227.98)SPSSAKSR	10	Tau	240	235	SPSSAKSR	6	5.91852	3	833.687	2498.04	833.691	2498.05	-5.23944
100_SPSSAKSR_1110_HVPGGGSVQIVYKPVDLSK_6_13_p0	Tau	311	299	HVPGGGSVQIVYKPVDLSK	13	Tau	240	235	SPSSAKSR	6	13.9353	4	752.878	3007.48	752.877	3007.48	0.629142
100_SPSSAKSR_1111_VQSKIGSLDNITHVPGGGNK_6_4_p0	Tau	353	350	VQSKIGSLDNITHVPGGGNK	4	Tau	240	235	SPSSAKSR	6	12.0122	5	610.703	3048.48	610.701	3048.47	3.2202
100_SPSSAKSR_1280_DNIKHVPGGGSVQIVYKPVDLSK_6_4_p0	Tau	298	295	DNIKHVPGGGSVQIVYKPVDLSK	4	Tau	240	235	SPSSAKSR	6	18.7278	4	870.442	3477.74	870.44	3477.73	2.47378
100_SPSSAKSR_1313_HVPGGGSVQIVYKPVDLSKVTSK_6_19_p0	Tau	317	299	HVPGGGSVQIVYKPVDLSKVTSK	19	Tau	240	235	SPSSAKSR	6	15.7033	5	685.552	3422.73	685.552	3422.72	0.437566
100_SPSSAKSR_136_SEKLDFK_6_3_p0	Tau	343	341	SEKLDFK	3	Tau	240	235	SPSSAKSR	6	13.9247	4	474.47	1893.85	474.47	1893.85	-0.13088
100_SPSSAKSR_207_SEKLDFKDR_6_3_p0	Tau	343	341	SEKLDFKDR	3	Tau	240	235	SPSSAKSR	6	3.53037	4	542.255	2164.99	542.252	2164.98	6.26248
100_SPSSAKSR_189_TKIATPR_6_2_p0	Tau	150	149	TKIATPR	2	Tau	240	235	SPSSAKSR	6	10.4727	4	454.475	1813.87	454.475	1813.87	-0.844529
100_SPSSAKSR_197_EPKphoxohKVAVVR_6_4_p0	Tau	225	222	EPK(227.98)KVAVVR	4	Tau	240	235	SPSSAKSR	6	13.2202	3	761.347	2281.02	761.347	2281.02	-0.182112
88_KVAVVR_100_SPSSAKSR_1_6_p0	Tau	240	235	SPSSAKSR	6	Tau	225	225	KVAVVR	1	14.5172	3	567.29	1698.85	567.289	1698.85	1.10287
88_KVAVVR_123_TPPKphoxnh2SPSSAKSR_1_10_p0	Tau	240	231	TPPK(227.00)SPSSAKSR	10	Tau	225	225	KVAVVR	1	8.79081	4	588.277	2349.08	588.28	2349.09	-6.05931
88_KVAVVR_209_TPPKphoxohSPSSAKSR_1_10_p0	Tau	240	231	TPPK(227.98)SPSSAKSR	10	Tau	225	225	KVAVVR	1	11.2898	3	784.365	2350.07	784.366	2350.08	-1.58225
100_SPSSAKSR_211_TPPKSPSSAKphoxohSR_6_4_p0	Tau	234	231	TPPKSPSSAK(227.98)SR	4	Tau	240	235	SPSSAKSR	6	3.58028	4	625.517	2498.04	625.52	2498.05	-5.30488
100_SPSSAKSR_354_TPPKSPSSAK_6_4_p0	Tau	234	231	TPPKSPSSAK	4	Tau	240	235	SPSSAKSR	6	21.2919	3	676.652	2026.93	676.653	2026.94	-0.537462
209_TPPKphoxohSPSSAKSR_1000_KVAVVRTPPKSPSSAK_10_10_p0	Tau	234	225	KVAVVRTPPKSPSSAK	10	Tau	240	231	TPPK(227.98)SPSSAKSR	10	6.20329	4	833.661	3330.62	833.659	3330.61	3.34958
100_SPSSAKSR_220_SKDGTGSDDK_6_2_p0	Tau	132	131	SKDGTGSDDK	2	Tau	240	235	SPSSAKSR	6	15.3154	3	679.952	2036.83	679.951	2036.83	0.170166
33_SKDGTGSDDKK_100_SPSSAKSR_2_6_p0	Tau	240	235	SPSSAKSR	6	Tau	132	131	SKDGTGSDDKK	2	12.8744	4	542.239	2164.93	542.239	2164.93	-0.718669
100_SPSSAKSR_253_KDQGGYTMoxHQDQEGDTDAGLK_6_1_p0	Tau	24	24	KDQGGYTMoxidationHQDQEGDTDAGLK	1	Tau	240	235	SPSSAKSR	6	18.9961	4	835.353	3337.38	835.353	3337.38	-0.0176387
100_SPSSAKSR_725_KDQGGYTMHQDQEGDTDAGLK_6_1_p0	Tau	24	24	KDQGGYTMHQDQEGDTDAGLK	1	Tau	240	235	SPSSAKSR	6	26.5558	4	831.355	3321.39	831.354	3321.39	0.984869
100_SPSSAKSR_296_GAAPPGQKGQANATR_6_8_p0	Tau	163	156	GAAPPGQKGQANATR	8	Tau	240	235	SPSSAKSR	6	24.5456	3	818.052	2451.13	818.05	2451.13	1.63541
100_SPSSAKSR_355_IGSTENLKHQPGGGK_6_8_p0	Tau	267	260	IGSTENLKHQPGGGK	8	Tau	240	235	SPSSAKSR	6	21.0953	4	638.554	2550.19	638.554	2550.19	0.642358
100_SPSSAKSR_424_TPPSSGEPPKSGDR_6_10_p0	Tau	190	181	TPPSSGEPPKSGDR	10	Tau	240	235	SPSSAKSR	6	14.9487	4	610.775	2439.07	610.775	2439.07	-0.0885038
100_SPSSAKSR_468_IETHKLTFR_6_5_p0	Tau	375	371	IETHKLTFR	5	Tau	240	235	SPSSAKSR	6	21.2815	3	725.02	2172.04	725.019	2172.04	0.881937
100_SPSSAKSR_469_LDLSNVQSKCcmGSK_6_9_p0	Tau	290	282	LDLSNVQSKCcarbamidomethylGSK	9	Tau	240	235	SPSSAKSR	6	15.6818	3	822.045	2463.11	822.044	2463.11	1.29535
100_SPSSAKSR_478_AKTDHGAEIVYK_6_2_p0	Tau	385	384	AKTDHGAEIVYK	2	Tau	240	235	SPSSAKSR	6	24.4798	3	787.369	2359.09	787.369	2359.08	0.298251
100_SPSSAKSR_500_VQIINKK_6_6_p0	Tau	280	275	VQIINKK	6	Tau	240	235	SPSSAKSR	6	17.2827	3	624.319	1869.94	624.319	1869.93	0.564511
100_SPSSAKSR_554_SKIGSTENLK_6_2_p0	Tau	259	258	SKIGSTENLK	2	Tau	240	235	SPSSAKSR	6	12.5998	4	527.004	2103.98	527.003	2103.98	0.566607
100_SPSSAKSR_571_TPPAPKTPPSSGEPPK_6_6_p0	Tau	180	175	TPPAPKTPPSSGEPPK	6	Tau	240	235	SPSSAKSR	6	15.4194	3	872.75	2615.23	872.75	2615.23	0.246479
100_SPSSAKSR_609_VTSKCcmGSLGNIHHKPGGGQVEVK_6_4_p0	Tau	321	318	VTSKCcarbamidomethylGSLGNIHHKPGGGQVEVK	4	Tau	240	235	SPSSAKSR	6	21.4914	5	684.333	3416.63	684.333	3416.63	0.414638
100_SPSSAKSR_615_HQPGGGKVQIINK_6_7_p0	Tau	274	268	HQPGGGKVQIINK	7	Tau	240	235	SPSSAKSR	6	18.38	4	601.799	2403.17	601.8	2403.17	-0.835092
100_SPSSAKSR_616_TPSLPTPPTREPKK_6_13_p0	Tau	224	212	TPSLPTPPTREPKK	13	Tau	240	235	SPSSAKSR	6	20.034	4	645.074	2576.27	645.073	2576.26	1.75764
100_SPSSAKSR_682_EPKKphoxohVAVVR_6_3_p0	Tau	224	222	EPKK(227.98)VAVVR	3	Tau	240	235	SPSSAKSR	6	13.8519	3	761.347	2281.02	761.347	2281.02	0.133537
100_SPSSAKSR_642_KLDLSNVQSK_6_1_p0	Tau	281	281	KLDLSNVQSK	1	Tau	240	235	SPSSAKSR	6	22.7185	3	720.684	2159.03	720.683	2159.03	2.18645
100_SPSSAKSR_656_CcmGSLGNIHHKPGGGQVEVK_6_10_p0	Tau	331	322	CcarbamidomethylGSLGNIHHKPGGGQVEVK	10	Tau	240	235	SPSSAKSR	6	16.4825	5	601.285	3001.39	601.285	3001.39	0.323073
100_SPSSAKSR_67_GGKELGLR_6_3_p0	His-HTRA1_S328A	166	164	GGKELGLR	3	Tau	240	235	SPSSAKSR	6	10.8127	3	619.966	1856.88	619.967	1856.88	-1.70469
100_SPSSAKSR_715_IPAKTPPAPK_6_4_p0	Tau	174	171	IPAKTPPAPK	4	Tau	240	235	SPSSAKSR	6	17.2165	4	512.761	2047.02	512.761	2047.01	0.775829
100_SPSSAKSR_71_LPFSKR_6_5_p0	His-HTRA1_S328A	57	53	LPFSKR	5	Tau	240	235	SPSSAKSR	6	12.6165	3	592.621	1774.84	592.621	1774.84	0.769985
100_SPSSAKSR_745_CcmGSLGNIHHKPGGGQVEVKSEK_6_19_p0	Tau	340	322	CcarbamidomethylGSLGNIHHKPGGGQVEVKSEK	19	Tau	240	235	SPSSAKSR	6	10.6267	4	837.397	3345.56	837.396	3345.56	0.538067
100_SPSSAKSR_932_TDHGAEIVYKSPVVSGDTSPR_6_10_p0	Tau	395	386	TDHGAEIVYKSPVVSGDTSPR	10	Tau	240	235	SPSSAKSR	6	15.8032	5	649.505	3242.49	649.505	3242.49	0.688874
100_SPSSAKSR_984_IGSLDNITHVPGGGNKK_6_16_p0	Tau	369	354	IGSLDNITHVPGGGNKK	16	Tau	240	235	SPSSAKSR	6	16.6134	4	684.585	2734.31	684.584	2734.31	1.17804
1057_LQTAPVPMPDLKNVK_1111_VQSKIGSLDNITHVPGGGNK_12_4_p0	Tau	353	350	VQSKIGSLDNITHVPGGGNK	4	Tau	254	243	LQTAPVPMPDLKNVK	12	19.6596	5	777.004	3879.98	776.999	3879.96	5.79817
106_KphoxohAKGADGKTK_181_TGDAKGKphoxohK_8_5_p0	DECOY_Tau	298	294	TGDAKGK(227.98)K	5	Tau	148	141	K(227.98)AKGADGKTK	8	4.19703	3	824.997	2471.97	824.997	2471.97	-0.422902
181_TGDAKGKphoxohK_294_KAKGADGKTK_5_8_p0	Tau	148	141	KAKGADGKTK	8	DECOY_Tau	298	294	TGDAKGK(227.98)K	5	2.80226	4	562.004	2243.99	562.004	2243.99	-0.208498
25_KAKphoxnh2GADGKTK_181_TGDAKGKphoxohK_8_5_p0	DECOY_Tau	298	294	TGDAKGK(227.98)K	5	Tau	148	141	KAK(227.00)GADGKTK	8	2.50692	3	824.663	2470.97	824.669	2470.98	-7.33327
25_KAKphoxnh2GADGKTK_279_TGDAKGKK_8_5_p0	DECOY_Tau	298	294	TGDAKGKK	5	Tau	148	141	KAK(227.00)GADGKTK	8	3.80297	4	561.754	2242.99	561.758	2243	-6.43952
25_KAKphoxnh2GADGKTK_70_TGDAKGKphoxnh2K_8_5_p0	DECOY_Tau	298	294	TGDAKGK(227.00)K	5	Tau	148	141	KAK(227.00)GADGKTK	8	3.58841	3	824.343	2470.01	824.341	2470	2.85287
107_KAKGADGKphoxohTK_180_TGDAKphoxohGKK_3_7_p0	DECOY_Tau	300	294	TGDAK(227.98)GKK	7	Tau	143	141	KAKGADGK(227.98)TK	3	4.47323	4	619	2471.97	618.999	2471.97	0.246821
180_TGDAKphoxohGKK_294_KAKGADGKTK_7_3_p0	Tau	143	141	KAKGADGKTK	3	DECOY_Tau	300	294	TGDAK(227.98)GKK	7	4.93986	5	449.804	2243.98	449.805	2243.99	-0.866019
19_AKGADGK_247_GKKphoxnh2ADDSGTGKDK_2_2_p0	DECOY_Tau	300	299	GKK(227.00)ADDSGTGKDK	2	Tau	143	142	AKGADGK	2	4.4326	4	597.998	2387.96	597.999	2387.97	-1.02885
69_TGDAKphoxnh2GKK_107_KAKGADGKphoxohTK_7_3_p0	Tau	143	141	KAKGADGK(227.98)TK	3	DECOY_Tau	300	294	TGDAK(227.00)GKK	7	2.70984	3	824.664	2470.97	824.669	2470.98	-6.1119
107_KAKGADGKphoxohTK_181_TGDAKGKphoxohK_3_5_p0	DECOY_Tau	298	294	TGDAKGK(227.98)K	5	Tau	143	141	KAKGADGK(227.98)TK	3	3.79779	4	619.004	2471.99	618.999	2471.97	7.46859
107_KAKGADGKphoxohTK_279_TGDAKGKK_3_5_p0	DECOY_Tau	298	294	TGDAKGKK	5	Tau	143	141	KAKGADGK(227.98)TK	3	4.63809	4	562.003	2243.98	562.004	2243.99	-0.866256
181_TGDAKGKphoxohK_294_KAKGADGKTK_5_3_p0	Tau	143	141	KAKGADGKTK	3	DECOY_Tau	298	294	TGDAKGK(227.98)K	5	5.48637	4	562.005	2243.99	562.004	2243.99	1.83608
279_TGDAKGKK_407_Kphoxnh2AKGADGKphoxohTK_5_3_p0	Tau	143	141	K(227.00)AKGADGK(227.98)TK	3	DECOY_Tau	298	294	TGDAKGKK	5	2.10418	3	824.663	2470.97	824.669	2470.98	-7.67564
107_KAKGADGKphoxohTK_207_SEKLDFKDR_1_3_p0	Tau	343	341	SEKLDFKDR	3	Tau	141	141	KAKGADGK(227.98)TK	1	3.98137	4	645.286	2577.11	645.287	2577.12	-2.21094
136_SEKLDFK_356_DGTGSDDKphoxohKAK_3_9_p0	Tau	141	133	DGTGSDDK(227.98)KAK	9	Tau	343	341	SEKLDFK	3	2.37519	4	606.988	2423.92	606.993	2423.94	-9.02202
107_KAKGADGKphoxohTK_358_AKphoxnh2GADGKTK_3_7_p0	Tau	148	142	AK(227.00)GADGKTK	7	Tau	143	141	KAKGADGK(227.98)TK	3	2.64956	4	636.512	2542.02	636.513	2542.02	-1.01803
19_AKGADGK_42_GADGKTK_2_5_p0	Tau	148	144	GADGKTK	5	Tau	143	142	AKGADGK	2	14.8613	3	511.231	1530.67	511.231	1530.67	-1.08475
42_GADGKTK_107_KAKGADGKphoxohTK_5_3_p0	Tau	143	141	KAKGADGK(227.98)TK	3	Tau	148	144	GADGKTK	5	4.92788	4	529.98	2115.89	529.98	2115.89	-0.476805
1111_VQSKIGSLDNITHVPGGGNK_1111_VQSKIGSLDNITHVPGGGNK_4_4_p0	Tau	353	350	VQSKIGSLDNITHVPGGGNK	4	Tau	353	350	VQSKIGSLDNITHVPGGGNK	4	29.8917	5	851.03	4250.11	851.03	4250.11	0.351442
1111_VQSKIGSLDNITHVPGGGNK_67_GGKELGLR_4_3_p0	His-HTRA1_S328A	166	164	GGKELGLR	3	Tau	353	350	VQSKIGSLDNITHVPGGGNK	4	15.18	4	765.639	3058.53	765.638	3058.52	1.45238
119_KADDSGTGKDK_257_TVVAKKphoxohVPR_9_5_p0	DECOY_Tau	216	212	TVVAKK(227.98)VPR	5	DECOY_Tau	309	301	KADDSGTGKDK	9	3.64997	3	852.715	2555.12	852.719	2555.13	-4.41323
206_ADDSGTGKDK_257_TVVAKKphoxohVPR_8_5_p0	DECOY_Tau	216	212	TVVAKK(227.98)VPR	5	DECOY_Tau	309	302	ADDSGTGKDK	8	2.69714	3	810.687	2429.04	810.02	2427.04	823.405
119_KADDSGTGKDK_468_IETHKLTFR_9_5_p0	Tau	375	371	IETHKLTFR	5	DECOY_Tau	309	301	KADDSGTGKDK	9	3.95902	3	825.73	2474.17	825.723	2474.15	7.60124
119_KADDSGTGKDK_619_KIETHKLTFR_9_6_p0	Tau	375	370	KIETHKLTFR	6	DECOY_Tau	309	301	KADDSGTGKDK	9	6.57599	4	651.569	2602.25	651.568	2602.24	1.70089
119_KADDSGTGKDK_539_TVVAKphoxohKVPR_9_6_p0	DECOY_Tau	217	212	TVVAK(227.98)KVPR	6	DECOY_Tau	309	301	KADDSGTGKDK	9	3.64997	3	852.715	2555.12	852.719	2555.13	-4.41323
206_ADDSGTGKDK_539_TVVAKphoxohKVPR_8_6_p0	DECOY_Tau	217	212	TVVAK(227.98)KVPR	6	DECOY_Tau	309	302	ADDSGTGKDK	8	2.69714	3	810.018	2427.03	810.02	2427.04	-3.40884
119_KADDSGTGKDK_555_GADGKTKIATPR_9_7_p0	Tau	150	144	GADGKTKIATPR	7	DECOY_Tau	309	301	KADDSGTGKDK	9	5.93134	3	849.067	2544.18	849.069	2544.19	-2.28615
136_SEKLDFK_1057_LQTAPVPMPDLKNVK_3_12_p0	Tau	254	243	LQTAPVPMPDLKNVK	12	Tau	343	341	SEKLDFK	3	12.7094	3	909.459	2725.36	909.455	2725.34	4.11933
136_SEKLDFK_1110_HVPGGGSVQIVYKPVDLSK_3_13_p0	Tau	311	299	HVPGGGSVQIVYKPVDLSK	13	Tau	343	341	SEKLDFK	3	13.6785	4	764.637	3054.52	764.635	3054.51	3.36294
136_SEKLDFK_1111_VQSKIGSLDNITHVPGGGNK_3_4_p0	Tau	353	350	VQSKIGSLDNITHVPGGGNK	4	Tau	343	341	SEKLDFK	3	17.1697	5	620.107	3095.5	620.107	3095.5	1.26237
136_SEKLDFK_1520_VQSKIGSLDNITHVPGGGNKphoxohK_3_4_p0	Tau	353	350	VQSKIGSLDNITHVPGGGNK(227.98)K	4	Tau	343	341	SEKLDFK	3	16.6293	4	863.901	3451.58	863.901	3451.57	0.488801
136_SEKLDFK_1211_AKTDHGAEIVYKSPVVSGDTSPR_3_12_p0	Tau	395	384	AKTDHGAEIVYKSPVVSGDTSPR	12	Tau	343	341	SEKLDFK	3	7.58191	4	873.167	3488.64	873.17	3488.65	-2.73999
136_SEKLDFK_932_TDHGAEIVYKSPVVSGDTSPR_3_10_p0	Tau	395	386	TDHGAEIVYKSPVVSGDTSPR	10	Tau	343	341	SEKLDFK	3	17.3327	4	823.387	3289.52	823.387	3289.52	0.168454
136_SEKLDFK_1280_DNIKHVPGGGSVQIVYKPVDLSK_3_4_p0	Tau	298	295	DNIKHVPGGGSVQIVYKPVDLSK	4	Tau	343	341	SEKLDFK	3	8.2813	4	882.196	3524.75	882.197	3524.76	-1.30643
136_SEKLDFK_1313_HVPGGGSVQIVYKPVDLSKVTSK_3_19_p0	Tau	317	299	HVPGGGSVQIVYKPVDLSKVTSK	19	Tau	343	341	SEKLDFK	3	16.5758	5	694.959	3469.76	694.958	3469.75	1.17405
136_SEKLDFK_136_SEKLDFK_3_3_p0	Tau	343	341	SEKLDFK	3	Tau	343	341	SEKLDFK	3	14.1806	3	647.968	1940.88	647.968	1940.88	0.899385
136_SEKLDFK_207_SEKLDFKDR_3_3_p0	Tau	343	341	SEKLDFKDR	3	Tau	343	341	SEKLDFK	3	14.9675	3	738.345	2212.01	738.344	2212.01	2.49936
136_SEKLDFK_189_TKIATPR_3_2_p0	Tau	150	149	TKIATPR	2	Tau	343	341	SEKLDFK	3	14.716	3	621.308	1860.9	621.308	1860.9	0.570476
136_SEKLDFK_207_SEKLDFKDR_3_7_p0	Tau	347	341	SEKLDFKDR	7	Tau	343	341	SEKLDFK	3	5.70444	3	738.343	2212.01	738.344	2212.01	-1.21537
62_LDFKDR_136_SEKLDFK_4_3_p0	Tau	343	341	SEKLDFK	3	Tau	347	344	LDFKDR	4	14.2377	3	623.621	1867.84	623.62	1867.84	1.48332
62_LDFKDR_207_SEKLDFKDR_4_3_p0	Tau	343	341	SEKLDFKDR	3	Tau	347	344	LDFKDR	4	11.1914	4	535.749	2138.97	535.749	2138.97	0.119746
62_LDFKDR_793_PGGGQVEVKSEKLDFK_4_12_p0	Tau	343	332	PGGGQVEVKSEKLDFK	12	Tau	347	344	LDFKDR	4	6.46587	4	680.828	2719.28	680.83	2719.29	-2.87129
136_SEKLDFK_296_GAAPPGQKGQANATR_3_8_p0	Tau	163	156	GAAPPGQKGQANATR	8	Tau	343	341	SEKLDFK	3	16.0338	3	833.728	2498.16	833.727	2498.16	0.749992
136_SEKLDFK_354_TPPKSPSSAK_3_4_p0	Tau	234	231	TPPKSPSSAK	4	Tau	343	341	SEKLDFK	3	15.3564	3	692.329	2073.97	692.329	2073.97	-0.116878
136_SEKLDFK_355_IGSTENLKHQPGGGK_3_8_p0	Tau	267	260	IGSTENLKHQPGGGK	8	Tau	343	341	SEKLDFK	3	14.9538	4	650.312	2597.22	650.311	2597.22	1.10508
136_SEKLDFK_424_TPPSSGEPPKSGDR_3_10_p0	Tau	190	181	TPPSSGEPPKSGDR	10	Tau	343	341	SEKLDFK	3	10.6911	3	829.711	2486.11	829.707	2486.1	4.57689
136_SEKLDFK_468_IETHKLTFR_3_5_p0	Tau	375	371	IETHKLTFR	5	Tau	343	341	SEKLDFK	3	19.5761	3	740.697	2219.07	740.696	2219.07	1.16923
203_SEKLDFKphoxohDR_468_IETHKLTFR_3_5_p0	Tau	375	371	IETHKLTFR	5	Tau	343	341	SEKLDFK(227.98)DR	3	2.97872	3	907.068	2718.18	907.066	2718.18	1.99752
207_SEKLDFKDR_468_IETHKLTFR_3_5_p0	Tau	375	371	IETHKLTFR	5	Tau	343	341	SEKLDFKDR	3	4.5046	4	623.554	2490.19	623.556	2490.19	-3.08204
136_SEKLDFK_469_LDLSNVQSKCcmGSK_3_9_p0	Tau	290	282	LDLSNVQSKCcarbamidomethylGSK	9	Tau	343	341	SEKLDFK	3	13.0818	3	837.721	2510.14	837.721	2510.14	0.653589
136_SEKLDFK_478_AKTDHGAEIVYK_3_2_p0	Tau	385	384	AKTDHGAEIVYK	2	Tau	343	341	SEKLDFK	3	20.9651	4	602.537	2406.12	602.536	2406.11	1.3221
136_SEKLDFK_500_VQIINKK_3_6_p0	Tau	280	275	VQIINKK	6	Tau	343	341	SEKLDFK	3	14.4163	3	639.997	1916.97	639.996	1916.96	2.33369
136_SEKLDFK_554_SKIGSTENLK_3_2_p0	Tau	259	258	SKIGSTENLK	2	Tau	343	341	SEKLDFK	3	9.06149	4	538.76	2151.01	538.761	2151.01	-0.641496
136_SEKLDFK_609_VTSKCcmGSLGNIHHKPGGGQVEVK_3_4_p0	Tau	321	318	VTSKCcarbamidomethylGSLGNIHHKPGGGQVEVK	4	Tau	343	341	SEKLDFK	3	16.136	4	866.923	3463.66	866.922	3463.66	1.10783
136_SEKLDFK_615_HQPGGGKVQIINK_3_7_p0	Tau	274	268	HQPGGGKVQIINK	7	Tau	343	341	SEKLDFK	3	16.685	4	613.559	2450.21	613.557	2450.2	2.32191
136_SEKLDFK_616_TPSLPTPPTREPKK_3_13_p0	Tau	224	212	TPSLPTPPTREPKK	13	Tau	343	341	SEKLDFK	3	13.6561	4	656.831	2623.3	656.831	2623.29	1.04301
136_SEKLDFK_642_KLDLSNVQSK_3_1_p0	Tau	281	281	KLDLSNVQSK	1	Tau	343	341	SEKLDFK	3	15.4917	3	736.36	2206.06	736.359	2206.06	0.458102
136_SEKLDFK_656_CcmGSLGNIHHKPGGGQVEVK_3_10_p0	Tau	331	322	CcarbamidomethylGSLGNIHHKPGGGQVEVK	10	Tau	343	341	SEKLDFK	3	19.7708	5	610.69	3048.41	610.691	3048.42	-1.03475
136_SEKLDFK_67_GGKELGLR_3_3_p0	His-HTRA1_S328A	166	164	GGKELGLR	3	Tau	343	341	SEKLDFK	3	11.7837	3	635.643	1903.91	635.643	1903.91	0.0838274
136_SEKLDFK_715_IPAKTPPAPK_3_4_p0	Tau	174	171	IPAKTPPAPK	4	Tau	343	341	SEKLDFK	3	15.5429	3	699.023	2094.05	699.022	2094.04	1.45393
136_SEKLDFK_745_CcmGSLGNIHHKPGGGQVEVKSEK_3_19_p0	Tau	340	322	CcarbamidomethylGSLGNIHHKPGGGQVEVKSEK	19	Tau	343	341	SEKLDFK	3	12.049	5	679.524	3392.58	679.524	3392.59	-0.354695
136_SEKLDFK_984_IGSLDNITHVPGGGNKK_3_16_p0	Tau	369	354	IGSLDNITHVPGGGNKK	16	Tau	343	341	SEKLDFK	3	17.0413	4	696.343	2781.34	696.342	2781.34	1.8959
13_DGTGSDDKK_100_SPSSAKSR_8_6_p0	Tau	240	235	SPSSAKSR	6	Tau	140	133	DGTGSDDKK	8	13.5729	3	650.944	1949.81	650.941	1949.8	5.10596
13_DGTGSDDKK_189_TKIATPR_8_2_p0	Tau	150	149	TKIATPR	2	Tau	140	133	DGTGSDDKK	8	9.43027	4	480.22	1916.85	480.22	1916.85	0.327168
189_TKIATPR_307_SKphoxohDGTGSDDKK_2_10_p0	Tau	140	131	SK(227.98)DGTGSDDKK	10	Tau	150	149	TKIATPR	2	11.0176	3	787.662	2359.96	787.661	2359.96	1.46553
33_SKDGTGSDDKK_189_TKIATPR_10_2_p0	Tau	150	149	TKIATPR	2	Tau	140	131	SKDGTGSDDKK	10	14.2302	4	534.002	2131.98	534.002	2131.98	0.243967
13_DGTGSDDKK_296_GAAPPGQKGQANATR_8_8_p0	Tau	163	156	GAAPPGQKGQANATR	8	Tau	140	133	DGTGSDDKK	8	20.1412	3	852.379	2554.11	852.377	2554.11	2.01973
13_DGTGSDDKK_354_TPPKSPSSAK_8_4_p0	Tau	234	231	TPPKSPSSAK	4	Tau	140	133	DGTGSDDKK	8	13.0502	3	710.979	2129.92	710.979	2129.92	-0.147612
13_DGTGSDDKK_42_GADGKTK_8_5_p0	Tau	148	144	GADGKTK	5	Tau	140	133	DGTGSDDKK	8	13.8848	3	603.251	1806.73	603.251	1806.73	-0.243202
33_SKDGTGSDDKK_42_GADGKTK_10_5_p0	Tau	148	144	GADGKTK	5	Tau	140	131	SKDGTGSDDKK	10	15.4668	3	674.959	2021.85	674.96	2021.86	-1.58241
13_DGTGSDDKK_571_TPPAPKTPPSSGEPPK_8_6_p0	Tau	180	175	TPPAPKTPPSSGEPPK	6	Tau	140	133	DGTGSDDKK	8	6.9029	4	680.559	2718.21	680.559	2718.21	0.926395
13_DGTGSDDKK_63_TGDAKGK_8_5_p0	DECOY_Tau	298	294	TGDAKGK	5	Tau	140	133	DGTGSDDKK	8	4.37896	3	603.251	1806.73	603.251	1806.73	0.183536
13_DGTGSDDKK_715_IPAKTPPAPK_8_4_p0	Tau	174	171	IPAKTPPAPK	4	Tau	140	133	DGTGSDDKK	8	11.3083	4	538.506	2149.99	538.506	2149.99	0.0237828
13_DGTGSDDKK_725_KDQGGYTMHQDQEGDTDAGLK_8_1_p0	Tau	24	24	KDQGGYTMHQDQEGDTDAGLK	1	Tau	140	133	DGTGSDDKK	8	19.0902	4	857.1	3424.37	857.099	3424.37	1.43271
13_DGTGSDDKK_75_MoxVSKSK_8_4_p0	Tau	130	127	MoxidationVSKSK	4	Tau	140	133	DGTGSDDKK	8	10.9412	3	609.589	1825.74	609.589	1825.74	0.091798
3_MVSKSK_13_DGTGSDDKK_4_8_p0	Tau	140	133	DGTGSDDKK	8	Tau	130	127	MVSKSK	4	8.93206	4	453.444	1809.75	453.445	1809.75	-1.11721
13_DGTGSDDKK_88_KVAVVR_8_1_p0	Tau	225	225	KVAVVR	1	Tau	140	133	DGTGSDDKK	8	13.7384	3	601.616	1801.83	601.616	1801.82	0.587515
150_VKVELK_1004_IKDVDEKADIALIK_2_7_p0	His-HTRA1_S328A	109	103	IKDVDEKADIALIK	7	His-HTRA1_S328A	90	89	VKVELK	2	16.6805	4	624.59	2494.33	624.591	2494.33	-0.269357
150_VKVELK_660_DVDEKADIALIK_2_5_p0	His-HTRA1_S328A	109	105	DVDEKADIALIK	5	His-HTRA1_S328A	90	89	VKVELK	2	8.46221	4	564.296	2253.16	564.296	2253.15	1.00443
150_VKVELK_1020_ADIALIKIDHQGK_2_7_p0	His-HTRA1_S328A	116	110	ADIALIKIDHQGK	7	His-HTRA1_S328A	90	89	VKVELK	2	12.3862	4	587.319	2345.25	587.317	2345.24	2.47955
150_VKVELK_216_NLGLKEGR_2_5_p0	DECOY_His-HTRA1_S328A	175	171	NLGLKEGR	5	His-HTRA1_S328A	90	89	VKVELK	2	4.6962	3	604.322	1809.95	604.32	1809.94	3.36564
150_VKVELK_218_KLPFSKphoxohR_2_1_p0	His-HTRA1_S328A	52	52	KLPFSK(227.98)R	1	His-HTRA1_S328A	90	89	VKVELK	2	7.44827	3	676.66	2026.96	676.66	2026.96	0.218357
22_KLPFSK_150_VKVELK_1_2_p0	His-HTRA1_S328A	90	89	VKVELK	2	His-HTRA1_S328A	52	52	KLPFSK	1	15.9273	3	548.632	1642.87	548.632	1642.87	0.442274
150_VKVELK_219_KphoxohLPFSKR_2_6_p0	His-HTRA1_S328A	57	52	K(227.98)LPFSKR	6	His-HTRA1_S328A	90	89	VKVELK	2	6.67953	3	676.661	2026.96	676.66	2026.96	1.76797
15_KLPFSKR_150_VKVELK_6_2_p0	His-HTRA1_S328A	90	89	VKVELK	2	His-HTRA1_S328A	57	52	KLPFSKR	6	15.5317	3	600.666	1798.98	600.665	1798.97	0.749649
71_LPFSKR_150_VKVELK_5_2_p0	His-HTRA1_S328A	90	89	VKVELK	2	His-HTRA1_S328A	57	53	LPFSKR	5	10.9915	4	418.727	1670.88	418.727	1670.88	0.704499
150_VKVELK_229_IKDVDEK_2_2_p0	His-HTRA1_S328A	104	103	IKDVDEK	2	His-HTRA1_S328A	90	89	VKVELK	2	16.5819	3	590.969	1769.89	590.969	1769.89	0.261373
150_VKVELK_427_MMSLTSSKAK_2_8_p0	His-HTRA1_S328A	255	248	MMSLTSSKAK	8	His-HTRA1_S328A	90	89	VKVELK	2	11.74	3	670.003	2006.99	670.001	2006.98	2.46719
150_VKVELK_596_NGATYEAKIK_2_8_p0	His-HTRA1_S328A	102	95	NGATYEAKIK	8	His-HTRA1_S328A	90	89	VKVELK	2	11.7582	3	673.679	2018.01	673.678	2018.01	0.993849
150_VKVELK_855_NGATYEAKIKDVDEK_2_8_p0	His-HTRA1_S328A	102	95	NGATYEAKIKDVDEK	8	His-HTRA1_S328A	90	89	VKVELK	2	13.4497	4	652.077	2604.28	652.075	2604.27	2.62497
150_VKVELK_658_VELKNGATYEAK_2_4_p0	His-HTRA1_S328A	94	91	VELKNGATYEAK	4	His-HTRA1_S328A	90	89	VKVELK	2	13.0438	3	749.715	2246.12	749.715	2246.12	-0.558028
658_VELKNGATYEAK_1204_VKVELKphoxnh2NGATYEAK_4_2_p0	His-HTRA1_S328A	90	89	VKVELK(227.00)NGATYEAK	2	His-HTRA1_S328A	94	91	VELKNGATYEAK	4	8.97002	4	827.884	3307.51	827.885	3307.51	-1.05937
150_VKVELK_750_HKYNFIADVVEK_2_2_p0	His-HTRA1_S328A	29	28	HKYNFIADVVEK	2	His-HTRA1_S328A	90	89	VKVELK	2	19.4708	3	796.407	2386.2	796.406	2386.2	1.1657
150_VKVELK_863_IDHQGKLPVLLLGR_2_6_p0	His-HTRA1_S328A	122	117	IDHQGKLPVLLLGR	6	His-HTRA1_S328A	90	89	VKVELK	2	13.6719	4	621.602	2482.38	621.6	2482.37	3.47254
15_KLPFSKR_1602_EVPVASGSGFIVSEDGLIVTNAHVVTNKHR_6_28_p0	His-HTRA1_S328A	86	59	EVPVASGSGFIVSEDGLIVTNAHVVTNKHR	28	His-HTRA1_S328A	57	52	KLPFSKR	6	13.327	6	703.701	4216.16	703.698	4216.15	3.31231
71_LPFSKR_1602_EVPVASGSGFIVSEDGLIVTNAHVVTNKHR_5_28_p0	His-HTRA1_S328A	86	59	EVPVASGSGFIVSEDGLIVTNAHVVTNKHR	28	His-HTRA1_S328A	57	53	LPFSKR	5	14.724	6	682.352	4088.07	682.349	4088.05	3.91585
15_KLPFSKR_216_NLGLKEGR_6_5_p0	DECOY_His-HTRA1_S328A	175	171	NLGLKEGR	5	His-HTRA1_S328A	57	52	KLPFSKR	6	6.97359	3	657.678	1970.01	657.679	1970.01	-0.266699
71_LPFSKR_216_NLGLKEGR_5_5_p0	DECOY_His-HTRA1_S328A	175	171	NLGLKEGR	5	His-HTRA1_S328A	57	53	LPFSKR	5	8.10437	3	614.98	1841.92	614.98	1841.92	-0.325965
15_KLPFSKR_229_IKDVDEK_6_2_p0	His-HTRA1_S328A	104	103	IKDVDEK	2	His-HTRA1_S328A	57	52	KLPFSKR	6	10.8423	4	483.497	1929.96	483.497	1929.96	0.154476
71_LPFSKR_229_IKDVDEK_5_2_p0	His-HTRA1_S328A	104	103	IKDVDEK	2	His-HTRA1_S328A	57	53	LPFSKR	5	11.7706	3	601.629	1801.86	601.629	1801.87	-0.801614
15_KLPFSKR_427_MMSLTSSKAK_6_8_p0	His-HTRA1_S328A	255	248	MMSLTSSKAK	8	His-HTRA1_S328A	57	52	KLPFSKR	6	6.23143	4	542.77	2167.05	542.772	2167.06	-2.06311
71_LPFSKR_427_MMSLTSSKAK_5_8_p0	His-HTRA1_S328A	255	248	MMSLTSSKAK	8	His-HTRA1_S328A	57	53	LPFSKR	5	6.19023	4	510.748	2038.96	510.748	2038.96	-0.286355
15_KLPFSKR_596_NGATYEAKIK_6_8_p0	His-HTRA1_S328A	102	95	NGATYEAKIK	8	His-HTRA1_S328A	57	52	KLPFSKR	6	5.03149	4	545.53	2178.09	545.529	2178.09	1.26355
71_LPFSKR_596_NGATYEAKIK_5_8_p0	His-HTRA1_S328A	102	95	NGATYEAKIK	8	His-HTRA1_S328A	57	53	LPFSKR	5	12.4477	3	684.338	2049.99	684.338	2049.99	-0.276782
15_KLPFSKR_658_VELKNGATYEAK_6_4_p0	His-HTRA1_S328A	94	91	VELKNGATYEAK	4	His-HTRA1_S328A	57	52	KLPFSKR	6	8.29235	4	602.56	2406.21	602.557	2406.2	4.80473
15_KLPFSKR_67_GGKELGLR_1_3_p0	His-HTRA1_S328A	166	164	GGKELGLR	3	His-HTRA1_S328A	52	52	KLPFSKR	1	7.82373	4	479.256	1913	479.255	1912.99	1.61743
22_KLPFSK_67_GGKELGLR_1_3_p0	His-HTRA1_S328A	166	164	GGKELGLR	3	His-HTRA1_S328A	52	52	KLPFSK	1	15.3625	3	586.638	1756.89	586.638	1756.89	0.406172
15_KLPFSKR_67_GGKELGLR_6_3_p0	His-HTRA1_S328A	166	164	GGKELGLR	3	His-HTRA1_S328A	57	52	KLPFSKR	6	14.5394	4	479.256	1912.99	479.255	1912.99	1.33724
67_GGKELGLR_219_KphoxohLPFSKR_3_6_p0	His-HTRA1_S328A	57	52	K(227.98)LPFSKR	6	His-HTRA1_S328A	166	164	GGKELGLR	3	8.70924	3	714.666	2140.98	714.666	2140.97	1.29642
67_GGKELGLR_71_LPFSKR_3_5_p0	His-HTRA1_S328A	57	53	LPFSKR	5	His-HTRA1_S328A	166	164	GGKELGLR	3	15.7443	3	595.973	1784.9	595.973	1784.9	0.563394
15_KLPFSKR_750_HKYNFIADVVEK_6_2_p0	His-HTRA1_S328A	29	28	HKYNFIADVVEK	2	His-HTRA1_S328A	57	52	KLPFSKR	6	15.0426	4	637.577	2546.28	637.575	2546.27	1.93032
71_LPFSKR_750_HKYNFIADVVEK_5_2_p0	His-HTRA1_S328A	29	28	HKYNFIADVVEK	2	His-HTRA1_S328A	57	53	LPFSKR	5	11.3009	4	605.553	2418.18	605.552	2418.18	2.69051
160_KESFPKR_552_DLKEKASSTLSMoxR_6_5_p0	DECOY_His-HTRA1_S328A	86	82	DLKEKASSTLSMoxidationR	5	DECOY_His-HTRA1_S328A	289	284	KESFPKR	6	7.95449	4	646.314	2581.23	646.313	2581.22	1.49198
160_KESFPKR_750_HKYNFIADVVEK_6_2_p0	His-HTRA1_S328A	29	28	HKYNFIADVVEK	2	DECOY_His-HTRA1_S328A	289	284	KESFPKR	6	4.24856	3	855.084	2562.23	855.084	2562.23	-0.809217
163_QAKGKphoxohAITK_1749_ENDVIISINGQSVVSANDVSDVIKR_3_24_p0	His-HTRA1_S328A	314	291	ENDVIISINGQSVVSANDVSDVIKR	24	His-HTRA1_S328A	234	232	QAKGK(227.98)AITK	3	6.90489	4	1013.99	4051.93	1013.99	4051.92	3.42582
163_QAKGKphoxohAITK_229_IKDVDEK_3_2_p0	His-HTRA1_S328A	104	103	IKDVDEK	2	His-HTRA1_S328A	234	232	QAKGK(227.98)AITK	3	11.9593	3	743.335	2226.98	743.336	2226.99	-1.15106
163_QAKGKphoxohAITK_863_IDHQGKLPVLLLGR_3_6_p0	His-HTRA1_S328A	122	117	IDHQGKLPVLLLGR	6	His-HTRA1_S328A	234	232	QAKGK(227.98)AITK	3	10.5252	4	735.877	2939.48	735.875	2939.47	2.72673
1644_SGLLLVPKLGQHDKphoxohIILAIDK_537_EPKKphoxnh2VAVVR_8_3_p0	Tau	224	222	EPKK(227.00)VAVVR	3	DECOY_His-HTRA1_S328A	219	212	SGLLLVPKLGQHDK(227.98)IILAIDK	8	7.95492	5	793.001	3959.97	793	3959.96	1.06179
168_KKphoxohYIGIR_443_KKYIGIR_1_2_p0	His-HTRA1_S328A	242	241	KKYIGIR	2	His-HTRA1_S328A	241	241	KK(227.98)YIGIR	1	2.93348	3	731.361	2191.06	731.362	2191.06	-1.53414
443_KKYIGIR_724_AITKKKphoxohYIGIR_2_5_p0	His-HTRA1_S328A	241	237	AITKKK(227.98)YIGIR	5	His-HTRA1_S328A	242	241	KKYIGIR	2	5.7314	4	652.083	2604.3	652.089	2604.33	-9.69228
80_AITKphoxohKK_1042_AITKphoxohKKYIGIR_5_6_p0	His-HTRA1_S328A	242	237	AITK(227.98)KKYIGIR	6	His-HTRA1_S328A	241	237	AITK(227.98)KK	5	2.75728	3	882.088	2643.24	882.08	2643.22	8.7059
171_GADGKphoxohTKIATPR_294_KAKGADGKTK_7_3_p0	Tau	143	141	KAKGADGKTK	3	Tau	150	144	GADGK(227.98)TKIATPR	7	5.33991	4	664.564	2654.23	664.561	2654.21	5.17522
19_AKGADGK_189_TKIATPR_2_2_p0	Tau	150	149	TKIATPR	2	Tau	143	142	AKGADGK	2	15.5225	3	547.938	1640.79	547.938	1640.79	-0.336667
19_AKGADGK_555_GADGKTKIATPR_2_7_p0	Tau	150	144	GADGKTKIATPR	7	Tau	143	142	AKGADGK	2	7.78517	3	690.671	2068.99	690.672	2068.99	-2.11378
58_KAKGADGK_987_TKIATPRGAAPPGQKphoxnh2GQANATR_3_2_p0	Tau	150	149	TKIATPRGAAPPGQK(227.00)GQANATR	2	Tau	143	141	KAKGADGK	3	11.2511	4	851.157	3400.6	851.159	3400.61	-3.02942
171_GADGKphoxohTKIATPR_296_GAAPPGQKGQANATR_7_8_p0	Tau	163	156	GAAPPGQKGQANATR	8	Tau	150	144	GADGK(227.98)TKIATPR	7	12.7233	4	769.601	3074.37	769.598	3074.36	2.90211
189_TKIATPR_296_GAAPPGQKGQANATR_2_8_p0	Tau	163	156	GAAPPGQKGQANATR	8	Tau	150	149	TKIATPR	2	14.8009	4	605.553	2418.18	605.552	2418.18	1.08227
17_TVVAKK_189_TKIATPR_5_2_p0	Tau	150	149	TKIATPR	2	DECOY_Tau	216	212	TVVAKK	5	3.74013	3	547.63	1639.87	547.631	1639.87	-0.249044
189_TKIATPR_352_TVVAKKphoxnh2VPR_2_5_p0	DECOY_Tau	216	212	TVVAKK(227.00)VPR	5	Tau	150	149	TKIATPR	2	7.79043	3	740.704	2219.09	740.704	2219.09	-0.114191
17_TVVAKK_47_AKGADGKTK_5_2_p0	Tau	143	142	AKGADGKTK	2	DECOY_Tau	216	212	TVVAKK	5	5.8456	3	577.306	1728.9	577.301	1728.88	8.48792
17_TVVAKK_984_IGSLDNITHVPGGGNKK_5_16_p0	Tau	369	354	IGSLDNITHVPGGGNKK	16	DECOY_Tau	216	212	TVVAKK	5	4.35823	3	854.434	2560.28	854.442	2560.31	-9.16156
185_AKGADGKTKphoxohIATPR_197_EPKphoxohKVAVVR_7_4_p0	Tau	225	222	EPK(227.98)KVAVVR	4	Tau	148	142	AKGADGKTK(227.98)IATPR	7	5.69138	4	776.859	3103.41	776.854	3103.39	6.25128
42_GADGKTK_88_KVAVVR_5_1_p0	Tau	225	225	KVAVVR	1	Tau	148	144	GADGKTK	5	14.1109	3	519.599	1555.78	519.599	1555.78	0.186145
189_TKIATPR_1276_KLDLSNVQSKphoxnh2CcmGSKDNIK_2_14_p0	Tau	294	281	KLDLSNVQSK(227.00)CcarbamidomethylGSKDNIK	14	Tau	150	149	TKIATPR	2	10.307	4	814.881	3255.5	814.883	3255.5	-2.54795
189_TKIATPR_189_TKIATPR_2_2_p0	Tau	150	149	TKIATPR	2	Tau	150	149	TKIATPR	2	14.3986	3	594.649	1780.93	594.649	1780.92	1.31033
189_TKIATPR_555_GADGKTKIATPR_2_7_p0	Tau	150	144	GADGKTKIATPR	7	Tau	150	149	TKIATPR	2	5.19703	3	737.375	2209.1	737.382	2209.13	-9.96204
376_AKphoxohGADGKphoxohTKIATPR_555_GADGKTKIATPR_9_7_p0	Tau	150	144	GADGKTKIATPR	7	Tau	150	142	AK(227.98)GADGK(227.98)TKIATPR	9	2.98325	4	824.109	3292.41	824.113	3292.42	-5.21132
189_TKIATPR_220_SKDGTGSDDK_2_2_p0	Tau	132	131	SKDGTGSDDK	2	Tau	150	149	TKIATPR	2	18.5668	3	668.969	2003.89	668.969	2003.88	0.889073
33_SKDGTGSDDKK_189_TKIATPR_2_2_p0	Tau	150	149	TKIATPR	2	Tau	132	131	SKDGTGSDDKK	2	19.7186	3	711.668	2131.98	711.667	2131.98	1.39148
189_TKIATPR_253_KDQGGYTMoxHQDQEGDTDAGLK_2_1_p0	Tau	24	24	KDQGGYTMoxidationHQDQEGDTDAGLK	1	Tau	150	149	TKIATPR	2	17.5122	4	827.116	3304.44	827.116	3304.43	0.644023
189_TKIATPR_725_KDQGGYTMHQDQEGDTDAGLK_2_1_p0	Tau	24	24	KDQGGYTMHQDQEGDTDAGLK	1	Tau	150	149	TKIATPR	2	23.6164	4	823.116	3288.44	823.117	3288.44	-0.807942
189_TKIATPR_354_TPPKSPSSAK_2_4_p0	Tau	234	231	TPPKSPSSAK	4	Tau	150	149	TKIATPR	2	11.8014	4	499.505	1993.99	499.504	1993.99	0.77941
189_TKIATPR_356_DGTGSDDKphoxohKAK_2_9_p0	Tau	141	133	DGTGSDDK(227.98)KAK	9	Tau	150	149	TKIATPR	2	6.17231	3	782.33	2343.97	782.329	2343.97	0.500263
189_TKIATPR_35_GKAITK_2_2_p0	His-HTRA1_S328A	236	235	GKAITK	2	Tau	150	149	TKIATPR	2	9.10966	3	538.287	1611.84	538.287	1611.84	-0.425229
189_TKIATPR_424_TPPSSGEPPKSGDR_2_10_p0	Tau	190	181	TPPSSGEPPKSGDR	10	Tau	150	149	TKIATPR	2	19.4345	3	803.049	2406.13	803.048	2406.12	1.57955
189_TKIATPR_468_IETHKLTFR_2_5_p0	Tau	375	371	IETHKLTFR	5	Tau	150	149	TKIATPR	2	13.7265	3	714.037	2139.09	714.037	2139.09	1.09093
189_TKIATPR_478_AKTDHGAEIVYK_2_2_p0	Tau	385	384	AKTDHGAEIVYK	2	Tau	150	149	TKIATPR	2	18.2025	3	776.388	2326.14	776.386	2326.14	3.07445
189_TKIATPR_493_LEKSVEVQGGGK_2_3_p0	DECOY_Tau	101	99	LEKSVEVQGGGK	3	Tau	150	149	TKIATPR	2	5.72702	3	742.707	2225.1	742.71	2225.11	-4.94511
189_TKIATPR_554_SKIGSTENLK_2_2_p0	Tau	259	258	SKIGSTENLK	2	Tau	150	149	TKIATPR	2	15.2656	3	691.352	2071.04	691.352	2071.04	0.177978
189_TKIATPR_571_TPPAPKTPPSSGEPPK_2_6_p0	Tau	180	175	TPPAPKTPPSSGEPPK	6	Tau	150	149	TKIATPR	2	16.3713	4	646.578	2582.28	646.577	2582.28	1.93749
189_TKIATPR_970_IPAKTPPAPKTPPSSGEPPK_2_10_p0	Tau	180	171	IPAKTPPAPKTPPSSGEPPK	10	Tau	150	149	TKIATPR	2	8.39391	4	748.892	2991.54	748.894	2991.55	-2.84865
189_TKIATPR_990_IPAKphoxnh2TPPAPKTPPSSGEPPK_2_10_p0	Tau	180	171	IPAK(227.00)TPPAPKTPPSSGEPPK	10	Tau	150	149	TKIATPR	2	7.0733	4	805.637	3218.52	805.644	3218.55	-8.06354
189_TKIATPR_610_QAKGKAITKphoxohK_2_3_p0	His-HTRA1_S328A	234	232	QAKGKAITK(227.98)K	3	Tau	150	149	TKIATPR	2	8.58396	3	766.044	2295.11	766.043	2295.11	1.02592
189_TKIATPR_616_TPSLPTPPTREPKK_2_13_p0	Tau	224	212	TPSLPTPPTREPKK	13	Tau	150	149	TKIATPR	2	15.4196	4	636.836	2543.31	636.836	2543.31	-0.38999
189_TKIATPR_642_KLDLSNVQSK_2_1_p0	Tau	281	281	KLDLSNVQSK	1	Tau	150	149	TKIATPR	2	11.113	3	709.701	2126.08	709.7	2126.08	2.47338
189_TKIATPR_715_IPAKTPPAPK_2_4_p0	Tau	174	171	IPAKTPPAPK	4	Tau	150	149	TKIATPR	2	16.584	3	672.363	2014.07	672.362	2014.07	0.993314
189_TKIATPR_892_KLDLSNVQSKCcmGSKphoxnh2DNIK_2_10_p0	Tau	290	281	KLDLSNVQSKCcarbamidomethylGSK(227.00)DNIK	10	Tau	150	149	TKIATPR	2	10.9513	4	814.879	3255.49	814.883	3255.5	-4.78908
189_TKIATPR_932_TDHGAEIVYKSPVVSGDTSPR_2_10_p0	Tau	395	386	TDHGAEIVYKSPVVSGDTSPR	10	Tau	150	149	TKIATPR	2	13.3082	5	642.916	3209.54	642.915	3209.54	1.37735
189_TKIATPR_984_IGSLDNITHVPGGGNKK_2_16_p0	Tau	369	354	IGSLDNITHVPGGGNKK	16	Tau	150	149	TKIATPR	2	15.5964	4	676.352	2701.38	676.347	2701.36	7.82907
197_EPKphoxohKVAVVR_354_TPPKSPSSAK_4_4_p0	Tau	234	231	TPPKSPSSAK	4	Tau	225	222	EPK(227.98)KVAVVR	4	7.4247	4	616.29	2461.13	616.291	2461.13	-0.735786
88_KVAVVR_196_TPPKSPSSAKphoxnh2SR_1_4_p0	Tau	234	231	TPPKSPSSAK(227.00)SR	4	Tau	225	225	KVAVVR	1	4.68107	3	784.044	2349.11	784.038	2349.09	7.1924
88_KVAVVR_211_TPPKSPSSAKphoxohSR_1_4_p0	Tau	234	231	TPPKSPSSAK(227.98)SR	4	Tau	225	225	KVAVVR	1	9.32655	4	588.528	2350.08	588.526	2350.08	2.50806
88_KVAVVR_354_TPPKSPSSAK_1_4_p0	Tau	234	231	TPPKSPSSAK	4	Tau	225	225	KVAVVR	1	13.2173	4	470.748	1878.96	470.747	1878.96	1.11984
197_EPKphoxohKVAVVR_417_TPAPPKTAPR_4_6_p0	DECOY_Tau	267	262	TPAPPKTAPR	6	Tau	225	222	EPK(227.98)KVAVVR	4	4.81597	4	625.299	2497.17	625.302	2497.18	-6.2562
197_EPKphoxohKVAVVR_424_TPPSSGEPPKSGDR_4_10_p0	Tau	190	181	TPPSSGEPPKSGDR	10	Tau	225	222	EPK(227.98)KVAVVR	4	6.48485	4	719.324	2873.27	719.324	2873.27	0.0150118
88_KVAVVR_424_TPPSSGEPPKSGDR_1_10_p0	Tau	190	181	TPPSSGEPPKSGDR	10	Tau	225	225	KVAVVR	1	15.422	4	573.781	2291.1	573.781	2291.09	0.566599
197_EPKphoxohKVAVVR_615_HQPGGGKVQIINK_4_7_p0	Tau	274	268	HQPGGGKVQIINK	7	Tau	225	222	EPK(227.98)KVAVVR	4	5.51269	4	710.347	2837.36	710.349	2837.37	-2.06807
88_KVAVVR_615_HQPGGGKVQIINK_1_7_p0	Tau	274	268	HQPGGGKVQIINK	7	Tau	225	225	KVAVVR	1	15.8892	4	564.806	2255.19	564.806	2255.19	-0.252248
88_KVAVVR_67_GGKELGLR_1_3_p0	His-HTRA1_S328A	166	164	GGKELGLR	3	Tau	225	225	KVAVVR	1	13.3994	3	570.642	1708.9	570.641	1708.9	1.35912
19_AKGADGK_100_SPSSAKSR_2_6_p0	Tau	240	235	SPSSAKSR	6	Tau	143	142	AKGADGK	2	8.89991	3	558.921	1673.74	558.921	1673.74	-0.352145
19_AKGADGK_19_AKGADGK_2_2_p0	Tau	143	142	AKGADGK	2	Tau	143	142	AKGADGK	2	10.9079	3	501.226	1500.66	501.228	1500.66	-3.41276
19_AKGADGK_296_GAAPPGQKGQANATR_2_8_p0	Tau	163	156	GAAPPGQKGQANATR	8	Tau	143	142	AKGADGK	2	14.9143	4	570.521	2278.06	570.52	2278.05	3.11852
294_KAKGADGKTK_296_GAAPPGQKGQANATR_3_8_p0	Tau	163	156	GAAPPGQKGQANATR	8	Tau	143	141	KAKGADGKTK	3	7.03248	4	659.83	2635.29	659.829	2635.29	1.26291
58_KAKGADGK_860_TKphoxnh2IATPRGAAPPGQKGQANATR_3_15_p0	Tau	163	149	TK(227.00)IATPRGAAPPGQKGQANATR	15	Tau	143	141	KAKGADGK	3	11.6811	4	851.156	3400.59	851.159	3400.61	-4.04336
19_AKGADGK_312_GPTAKphoxnh2IKTGDAK_2_7_p0	DECOY_Tau	293	287	GPTAK(227.00)IKTGDAK	7	Tau	143	142	AKGADGK	2	5.64537	4	568.005	2267.99	568.004	2267.99	2.1394
19_AKGADGK_33_SKDGTGSDDKK_2_2_p0	Tau	132	131	SKDGTGSDDKK	2	Tau	143	142	AKGADGK	2	18.1002	3	664.956	1991.85	664.956	1991.85	-1.03642
19_AKGADGK_354_TPPKSPSSAK_2_4_p0	Tau	234	231	TPPKSPSSAK	4	Tau	143	142	AKGADGK	2	4.82773	4	464.473	1853.86	464.471	1853.86	4.32673
294_KAKGADGKTK_354_TPPKSPSSAK_3_4_p0	Tau	234	231	TPPKSPSSAK	4	Tau	143	141	KAKGADGKTK	3	4.32668	3	738.033	2211.08	738.038	2211.09	-7.86281
19_AKGADGK_424_TPPSSGEPPKSGDR_2_10_p0	Tau	190	181	TPPSSGEPPKSGDR	10	Tau	143	142	AKGADGK	2	8.40968	4	567.505	2265.99	567.505	2265.99	0.0561048
19_AKGADGK_478_AKTDHGAEIVYK_2_2_p0	Tau	385	384	AKTDHGAEIVYK	2	Tau	143	142	AKGADGK	2	13.7828	4	547.508	2186	547.508	2186	-0.281732
19_AKGADGK_571_TPPAPKTPPSSGEPPK_2_6_p0	Tau	180	175	TPPAPKTPPSSGEPPK	6	Tau	143	142	AKGADGK	2	10.9436	3	815.059	2442.16	815.056	2442.15	3.47424
19_AKGADGK_715_IPAKTPPAPK_2_4_p0	Tau	174	171	IPAKTPPAPK	4	Tau	143	142	AKGADGK	2	12.8602	4	469.491	1873.93	469.491	1873.93	0.163897
19_AKGADGK_725_KDQGGYTMHQDQEGDTDAGLK_2_1_p0	Tau	24	24	KDQGGYTMHQDQEGDTDAGLK	1	Tau	143	142	AKGADGK	2	17.2	4	788.085	3148.31	788.084	3148.31	0.628316
19_AKGADGK_75_MoxVSKSK_2_4_p0	Tau	130	127	MoxidationVSKSK	4	Tau	143	142	AKGADGK	2	11.2618	3	517.568	1549.68	517.569	1549.68	-1.04434
3_MVSKSK_19_AKGADGK_4_2_p0	Tau	143	142	AKGADGK	2	Tau	130	127	MVSKSK	4	14.6493	3	512.237	1533.69	512.237	1533.69	-0.0935002
19_AKGADGK_88_KVAVVR_2_1_p0	Tau	225	225	KVAVVR	1	Tau	143	142	AKGADGK	2	16.8338	3	509.596	1525.77	509.596	1525.77	0.0665893
47_AKGADGKTK_197_EPKphoxohKVAVVR_2_4_p0	Tau	225	222	EPK(227.98)KVAVVR	4	Tau	143	142	AKGADGKTK	2	5.87715	3	780.034	2337.08	780.034	2337.08	-0.801598
19_AKGADGK_932_TDHGAEIVYKSPVVSGDTSPR_2_10_p0	Tau	395	386	TDHGAEIVYKSPVVSGDTSPR	10	Tau	143	142	AKGADGK	2	16.3613	4	768.359	3069.41	768.359	3069.41	-0.123433
58_KAKGADGK_932_TDHGAEIVYKSPVVSGDTSPR_3_10_p0	Tau	395	386	TDHGAEIVYKSPVVSGDTSPR	10	Tau	143	141	KAKGADGK	3	7.32434	4	800.379	3197.49	800.383	3197.5	-4.58166
200_KFLTESHDR_1749_ENDVIISINGQSVVSANDVSDVIKR_1_24_p0	His-HTRA1_S328A	314	291	ENDVIISINGQSVVSANDVSDVIKR	24	His-HTRA1_S328A	223	223	KFLTESHDR	1	15.1818	5	803.395	4011.94	803.392	4011.92	3.997
200_KFLTESHDR_216_NLGLKEGR_1_5_p0	DECOY_His-HTRA1_S328A	175	171	NLGLKEGR	5	His-HTRA1_S328A	223	223	KFLTESHDR	1	9.06848	3	743.356	2227.05	743.355	2227.04	1.91132
200_KFLTESHDR_229_IKDVDEK_1_2_p0	His-HTRA1_S328A	104	103	IKDVDEK	2	His-HTRA1_S328A	223	223	KFLTESHDR	1	13.3857	4	547.755	2186.99	547.754	2186.99	0.429418
200_KFLTESHDR_427_MMSLTSSKAK_1_8_p0	His-HTRA1_S328A	255	248	MMSLTSSKAK	8	His-HTRA1_S328A	223	223	KFLTESHDR	1	16.6983	3	809.036	2424.09	809.036	2424.09	0.178046
200_KFLTESHDR_596_NGATYEAKIK_1_8_p0	His-HTRA1_S328A	102	95	NGATYEAKIK	8	His-HTRA1_S328A	223	223	KFLTESHDR	1	12.6799	4	609.786	2435.11	609.786	2435.12	-0.503823
200_KFLTESHDR_660_DVDEKADIALIK_1_5_p0	His-HTRA1_S328A	109	105	DVDEKADIALIK	5	His-HTRA1_S328A	223	223	KFLTESHDR	1	19.2518	3	891.093	2670.26	891.093	2670.26	-0.122236
200_KFLTESHDR_750_HKYNFIADVVEK_1_2_p0	His-HTRA1_S328A	29	28	HKYNFIADVVEK	2	His-HTRA1_S328A	223	223	KFLTESHDR	1	15.2448	4	701.836	2803.31	701.832	2803.3	4.80153
200_KFLTESHDR_863_IDHQGKLPVLLLGR_1_6_p0	His-HTRA1_S328A	122	117	IDHQGKLPVLLLGR	6	His-HTRA1_S328A	223	223	KFLTESHDR	1	15.5148	4	725.877	2899.48	725.876	2899.47	0.946769
211_TPPKSPSSAKphoxohSR_352_TVVAKKphoxnh2VPR_4_5_p0	DECOY_Tau	216	212	TVVAKK(227.00)VPR	5	Tau	234	231	TPPKSPSSAK(227.98)SR	4	4.84142	4	726.823	2903.26	726.825	2903.27	-2.224
215_IKphoxohKFLTESHDR_443_KKYIGIR_3_2_p0	His-HTRA1_S328A	242	241	KKYIGIR	2	His-HTRA1_S328A	223	221	IK(227.98)KFLTESHDR	3	4.21324	4	672.824	2687.27	672.821	2687.25	3.7563
64_KYIGIR_200_KFLTESHDR_1_1_p0	His-HTRA1_S328A	223	223	KFLTESHDR	1	His-HTRA1_S328A	242	242	KYIGIR	1	13.3956	3	697.674	2090	697.673	2090	0.776842
216_NLGLKEGR_1004_IKDVDEKADIALIK_5_7_p0	His-HTRA1_S328A	109	103	IKDVDEKADIALIK	7	DECOY_His-HTRA1_S328A	175	171	NLGLKEGR	5	12.4375	4	667.352	2665.38	667.35	2665.37	1.89284
216_NLGLKEGR_660_DVDEKADIALIK_5_5_p0	His-HTRA1_S328A	109	105	DVDEKADIALIK	5	DECOY_His-HTRA1_S328A	175	171	NLGLKEGR	5	8.87108	3	809.073	2424.2	809.072	2424.19	0.944479
216_NLGLKEGR_229_IKDVDEK_5_2_p0	His-HTRA1_S328A	104	103	IKDVDEK	2	DECOY_His-HTRA1_S328A	175	171	NLGLKEGR	5	6.56955	3	647.983	1940.93	647.982	1940.92	1.39501
216_NLGLKEGR_427_MMSLTSSKAK_5_8_p0	His-HTRA1_S328A	255	248	MMSLTSSKAK	8	DECOY_His-HTRA1_S328A	175	171	NLGLKEGR	5	4.90125	4	545.513	2178.02	545.513	2178.02	0.388487
216_NLGLKEGR_612_VTAGISFAIPSDKIK_5_13_p0	His-HTRA1_S328A	220	208	VTAGISFAIPSDKIK	13	DECOY_His-HTRA1_S328A	175	171	NLGLKEGR	5	12.0154	3	881.46	2641.36	881.458	2641.35	2.96727
216_NLGLKEGR_658_VELKNGATYEAK_5_4_p0	His-HTRA1_S328A	94	91	VELKNGATYEAK	4	DECOY_His-HTRA1_S328A	175	171	NLGLKEGR	5	7.52384	4	605.298	2417.16	605.298	2417.16	0.786928
216_NLGLKEGR_752_VKVELKNGATYEAK_5_6_p0	His-HTRA1_S328A	94	89	VKVELKNGATYEAK	6	DECOY_His-HTRA1_S328A	175	171	NLGLKEGR	5	9.0028	4	662.089	2644.33	662.089	2644.33	-0.164453
216_NLGLKEGR_672_AEDVKDKIAEYTAGK_5_5_p0	DECOY_His-HTRA1_S328A	237	233	AEDVKDKIAEYTAGK	5	DECOY_His-HTRA1_S328A	175	171	NLGLKEGR	5	7.13069	4	684.081	2732.3	684.084	2732.31	-3.85238
218_KLPFSKphoxohR_1602_EVPVASGSGFIVSEDGLIVTNAHVVTNKHR_1_28_p0	His-HTRA1_S328A	86	59	EVPVASGSGFIVSEDGLIVTNAHVVTNKHR	28	His-HTRA1_S328A	52	52	KLPFSK(227.98)R	1	7.89261	5	889.839	4444.16	889.833	4444.13	6.68087
22_KLPFSK_1602_EVPVASGSGFIVSEDGLIVTNAHVVTNKHR_1_28_p0	His-HTRA1_S328A	86	59	EVPVASGSGFIVSEDGLIVTNAHVVTNKHR	28	His-HTRA1_S328A	52	52	KLPFSK	1	13.2403	4	1016.03	4060.07	1016.02	4060.05	6.26228
22_KLPFSK_1704_REVPVASGSGFIVSEDGLIVTNAHVVTNKHR_1_29_p0	His-HTRA1_S328A	86	58	REVPVASGSGFIVSEDGLIVTNAHVVTNKHR	29	His-HTRA1_S328A	52	52	KLPFSK	1	19.2725	5	844.237	4216.15	844.237	4216.15	0.422344
218_KLPFSKphoxohR_427_MMSLTSSKAK_1_8_p0	His-HTRA1_S328A	255	248	MMSLTSSKAK	8	His-HTRA1_S328A	52	52	KLPFSK(227.98)R	1	10.2154	3	799.357	2395.05	799.354	2395.04	4.66948
22_KLPFSK_427_MMSLTSSKAK_1_8_p0	His-HTRA1_S328A	255	248	MMSLTSSKAK	8	His-HTRA1_S328A	52	52	KLPFSK	1	13.0152	3	671.327	2010.96	671.326	2010.96	1.10326
218_KLPFSKphoxohR_596_NGATYEAKIK_1_8_p0	His-HTRA1_S328A	102	95	NGATYEAKIK	8	His-HTRA1_S328A	52	52	KLPFSK(227.98)R	1	8.89463	4	602.525	2406.07	602.525	2406.07	0.183342
218_KLPFSKphoxohR_855_NGATYEAKIKDVDEK_1_8_p0	His-HTRA1_S328A	102	95	NGATYEAKIKDVDEK	8	His-HTRA1_S328A	52	52	KLPFSK(227.98)R	1	11.8528	4	749.09	2992.33	749.09	2992.33	-0.18543
22_KLPFSK_596_NGATYEAKIK_1_8_p0	His-HTRA1_S328A	102	95	NGATYEAKIK	8	His-HTRA1_S328A	52	52	KLPFSK	1	14.4631	3	675.003	2021.99	675.003	2021.99	0.796049
22_KLPFSK_855_NGATYEAKIKDVDEK_1_8_p0	His-HTRA1_S328A	102	95	NGATYEAKIKDVDEK	8	His-HTRA1_S328A	52	52	KLPFSK	1	18.0709	4	653.069	2608.25	653.069	2608.25	-0.284048
220_SKDGTGSDDK_296_GAAPPGQKGQANATR_2_8_p0	Tau	163	156	GAAPPGQKGQANATR	8	Tau	132	131	SKDGTGSDDK	2	21.6929	3	881.388	2641.14	881.387	2641.14	0.316378
33_SKDGTGSDDKK_296_GAAPPGQKGQANATR_2_8_p0	Tau	163	156	GAAPPGQKGQANATR	8	Tau	132	131	SKDGTGSDDKK	2	19.9817	4	693.318	2769.24	693.316	2769.24	2.54263
220_SKDGTGSDDK_478_AKTDHGAEIVYK_2_2_p0	Tau	385	384	AKTDHGAEIVYK	2	Tau	132	131	SKDGTGSDDK	2	9.98956	4	638.281	2549.1	638.281	2549.1	0.152263
33_SKDGTGSDDKK_478_AKTDHGAEIVYK_2_2_p0	Tau	385	384	AKTDHGAEIVYK	2	Tau	132	131	SKDGTGSDDKK	2	11.2051	4	670.306	2677.2	670.305	2677.19	1.59613
220_SKDGTGSDDK_715_IPAKTPPAPK_2_4_p0	Tau	174	171	IPAKTPPAPK	4	Tau	132	131	SKDGTGSDDK	2	19.065	3	746.684	2237.03	746.682	2237.03	2.00069
33_SKDGTGSDDKK_715_IPAKTPPAPK_2_4_p0	Tau	174	171	IPAKTPPAPK	4	Tau	132	131	SKDGTGSDDKK	2	19.0667	3	789.381	2365.12	789.381	2365.12	0.976525
220_SKDGTGSDDK_725_KDQGGYTMHQDQEGDTDAGLK_2_1_p0	Tau	24	24	KDQGGYTMHQDQEGDTDAGLK	1	Tau	132	131	SKDGTGSDDK	2	18.0366	4	878.857	3511.4	878.857	3511.4	-0.12242
33_SKDGTGSDDKK_725_KDQGGYTMHQDQEGDTDAGLK_2_1_p0	Tau	24	24	KDQGGYTMHQDQEGDTDAGLK	1	Tau	132	131	SKDGTGSDDKK	2	20.7298	4	910.878	3639.48	910.881	3639.49	-2.73798
220_SKDGTGSDDK_932_TDHGAEIVYKSPVVSGDTSPR_2_10_p0	Tau	395	386	TDHGAEIVYKSPVVSGDTSPR	10	Tau	132	131	SKDGTGSDDK	2	16.5646	4	859.134	3432.51	859.132	3432.5	2.69341
33_SKDGTGSDDKK_932_TDHGAEIVYKSPVVSGDTSPR_2_10_p0	Tau	395	386	TDHGAEIVYKSPVVSGDTSPR	10	Tau	132	131	SKDGTGSDDKK	2	17.3256	4	891.157	3560.6	891.156	3560.59	1.37677
229_IKDVDEK_1004_IKDVDEKADIALIK_2_7_p0	His-HTRA1_S328A	109	103	IKDVDEKADIALIK	7	His-HTRA1_S328A	104	103	IKDVDEK	2	14.9868	4	657.339	2625.33	657.337	2625.32	3.59428
229_IKDVDEK_1020_ADIALIKIDHQGK_2_7_p0	His-HTRA1_S328A	116	110	ADIALIKIDHQGK	7	His-HTRA1_S328A	104	103	IKDVDEK	2	16.1622	4	620.064	2476.23	620.064	2476.23	1.28063
229_IKDVDEK_1602_EVPVASGSGFIVSEDGLIVTNAHVVTNKHR_2_28_p0	His-HTRA1_S328A	86	59	EVPVASGSGFIVSEDGLIVTNAHVVTNKHR	28	His-HTRA1_S328A	104	103	IKDVDEK	2	15.3472	5	838.42	4187.06	838.419	4187.06	0.952857
229_IKDVDEK_229_IKDVDEK_2_2_p0	His-HTRA1_S328A	104	103	IKDVDEK	2	His-HTRA1_S328A	104	103	IKDVDEK	2	11.0865	3	634.631	1900.87	634.631	1900.87	0.499034
229_IKDVDEK_427_MMSLTSSKAK_2_8_p0	His-HTRA1_S328A	255	248	MMSLTSSKAK	8	His-HTRA1_S328A	104	103	IKDVDEK	2	9.08681	4	535.5	2137.97	535.499	2137.97	1.31954
229_IKDVDEK_486_AKELKDRHR_2_5_p0	His-HTRA1_S328A	260	256	AKELKDRHR	5	His-HTRA1_S328A	104	103	IKDVDEK	2	4.18156	3	736.697	2207.07	736.698	2207.07	-1.83247
229_IKDVDEK_507_QAKphoxohGKAITK_2_5_p0	His-HTRA1_S328A	236	232	QAK(227.98)GKAITK	5	His-HTRA1_S328A	104	103	IKDVDEK	2	11.5197	3	743.336	2226.99	743.336	2226.99	0.831887
35_GKAITK_1004_IKDVDEKADIALIK_2_2_p0	His-HTRA1_S328A	104	103	IKDVDEKADIALIK	2	His-HTRA1_S328A	236	235	GKAITK	2	15.9169	4	600.073	2396.26	600.072	2396.26	0.800052
35_GKAITK_229_IKDVDEK_2_2_p0	His-HTRA1_S328A	104	103	IKDVDEK	2	His-HTRA1_S328A	236	235	GKAITK	2	15.0071	3	558.278	1671.81	558.278	1671.81	0.079315
35_GKAITK_607_IKDVDEKphoxohADIALIK_2_2_p0	His-HTRA1_S328A	104	103	IKDVDEK(227.98)ADIALIK	2	His-HTRA1_S328A	236	235	GKAITK	2	16.1185	3	875.756	2624.25	875.755	2624.24	1.29736
229_IKDVDEK_658_VELKNGATYEAK_2_4_p0	His-HTRA1_S328A	94	91	VELKNGATYEAK	4	His-HTRA1_S328A	104	103	IKDVDEK	2	11.7638	3	793.376	2377.11	793.377	2377.11	-0.62067
229_IKDVDEK_750_HKYNFIADVVEK_2_2_p0	His-HTRA1_S328A	29	28	HKYNFIADVVEK	2	His-HTRA1_S328A	104	103	IKDVDEK	2	17.3868	4	630.303	2517.18	630.303	2517.18	0.520873
229_IKDVDEK_863_IDHQGKLPVLLLGR_2_6_p0	His-HTRA1_S328A	122	117	IDHQGKLPVLLLGR	6	His-HTRA1_S328A	104	103	IKDVDEK	2	14.3251	3	872.127	2613.36	872.126	2613.36	1.25609
22_KLPFSK_1004_IKDVDEKADIALIK_1_7_p0	His-HTRA1_S328A	109	103	IKDVDEKADIALIK	7	His-HTRA1_S328A	52	52	KLPFSK	1	13.3859	4	625.585	2498.31	625.584	2498.31	2.09067
22_KLPFSK_660_DVDEKADIALIK_1_5_p0	His-HTRA1_S328A	109	105	DVDEKADIALIK	5	His-HTRA1_S328A	52	52	KLPFSK	1	14.0023	3	753.383	2257.13	753.383	2257.13	-0.42018
22_KLPFSK_1749_ENDVIISINGQSVVSANDVSDVIKR_1_24_p0	His-HTRA1_S328A	314	291	ENDVIISINGQSVVSANDVSDVIKR	24	His-HTRA1_S328A	52	52	KLPFSK	1	13.6518	4	900.708	3598.8	900.705	3598.79	3.08802
22_KLPFSK_229_IKDVDEK_1_2_p0	His-HTRA1_S328A	104	103	IKDVDEK	2	His-HTRA1_S328A	52	52	KLPFSK	1	12.6574	3	592.294	1773.86	592.294	1773.86	0.162696
22_KLPFSK_22_KLPFSK_1_1_p0	His-HTRA1_S328A	52	52	KLPFSK	1	His-HTRA1_S328A	52	52	KLPFSK	1	9.69594	3	549.956	1646.85	549.956	1646.85	-0.928684
22_KLPFSK_35_GKAITK_1_2_p0	His-HTRA1_S328A	236	235	GKAITK	2	His-HTRA1_S328A	52	52	KLPFSK	1	9.12264	3	515.941	1544.8	515.941	1544.8	-0.34723
35_GKAITK_218_KLPFSKphoxohR_2_1_p0	His-HTRA1_S328A	52	52	KLPFSK(227.98)R	1	His-HTRA1_S328A	236	235	GKAITK	2	7.67496	3	643.967	1928.88	643.969	1928.88	-2.38967
22_KLPFSK_443_KKYIGIR_1_2_p0	His-HTRA1_S328A	242	241	KKYIGIR	2	His-HTRA1_S328A	52	52	KLPFSK	1	3.40904	3	602.663	1804.97	602.662	1804.96	1.18152
22_KLPFSK_64_KYIGIR_1_1_p0	His-HTRA1_S328A	242	242	KYIGIR	1	His-HTRA1_S328A	52	52	KLPFSK	1	11.6292	3	559.964	1676.87	559.964	1676.87	1.4471
22_KLPFSK_658_VELKNGATYEAK_1_4_p0	His-HTRA1_S328A	94	91	VELKNGATYEAK	4	His-HTRA1_S328A	52	52	KLPFSK	1	12.613	3	751.042	2250.1	751.04	2250.1	2.79081
22_KLPFSK_750_HKYNFIADVVEK_1_2_p0	His-HTRA1_S328A	29	28	HKYNFIADVVEK	2	His-HTRA1_S328A	52	52	KLPFSK	1	7.61715	3	797.728	2390.16	797.731	2390.17	-4.08649
22_KLPFSK_863_IDHQGKLPVLLLGR_1_6_p0	His-HTRA1_S328A	122	117	IDHQGKLPVLLLGR	6	His-HTRA1_S328A	52	52	KLPFSK	1	15.8293	4	622.594	2486.35	622.594	2486.35	0.117093
232_IKKphoxohFLTESHDR_443_KKYIGIR_2_2_p0	His-HTRA1_S328A	242	241	KKYIGIR	2	His-HTRA1_S328A	222	221	IKK(227.98)FLTESHDR	2	4.21324	4	673.325	2689.27	672.821	2687.25	750.506
244_GADGKTKphoxohIATPR_296_GAAPPGQKGQANATR_5_8_p0	Tau	163	156	GAAPPGQKGQANATR	8	Tau	148	144	GADGKTK(227.98)IATPR	5	13.146	4	769.599	3074.37	769.598	3074.36	0.414438
42_GADGKTK_296_GAAPPGQKGQANATR_5_8_p0	Tau	163	156	GAAPPGQKGQANATR	8	Tau	148	144	GADGKTK	5	12.7514	4	578.022	2308.06	578.022	2308.06	-0.10046
253_KDQGGYTMoxHQDQEGDTDAGLK_296_GAAPPGQKGQANATR_1_8_p0	Tau	163	156	GAAPPGQKGQANATR	8	Tau	24	24	KDQGGYTMoxidationHQDQEGDTDAGLK	1	17.1041	5	789.347	3941.7	789.346	3941.69	1.31559
296_GAAPPGQKGQANATR_725_KDQGGYTMHQDQEGDTDAGLK_8_1_p0	Tau	24	24	KDQGGYTMHQDQEGDTDAGLK	1	Tau	163	156	GAAPPGQKGQANATR	8	26.9304	4	982.432	3925.7	982.431	3925.7	1.11168
253_KDQGGYTMoxHQDQEGDTDAGLK_715_IPAKTPPAPK_1_4_p0	Tau	174	171	IPAKTPPAPK	4	Tau	24	24	KDQGGYTMoxidationHQDQEGDTDAGLK	1	18.4699	4	885.401	3537.57	885.401	3537.58	-0.697333
715_IPAKTPPAPK_725_KDQGGYTMHQDQEGDTDAGLK_4_1_p0	Tau	24	24	KDQGGYTMHQDQEGDTDAGLK	1	Tau	174	171	IPAKTPPAPK	4	27.0674	4	881.403	3521.58	881.403	3521.58	0.783493
26_KAKGADGKphoxnh2TK_207_SEKLDFKDR_3_3_p0	Tau	343	341	SEKLDFKDR	3	Tau	143	141	KAKGADGK(227.00)TK	3	4.68589	4	645.041	2576.14	645.041	2576.13	0.194917
279_TGDAKGKK_417_TPAPPKTAPR_5_6_p0	DECOY_Tau	267	262	TPAPPKTAPR	6	DECOY_Tau	298	294	TGDAKGKK	5	4.9751	3	683.675	2048	683.677	2048.01	-2.45136
294_KAKGADGKTK_294_KAKGADGKTK_8_8_p0	Tau	148	141	KAKGADGKTK	8	Tau	148	141	KAKGADGKTK	8	2.55496	4	554.792	2215.14	554.791	2215.14	1.22707
42_GADGKTK_108_KAKphoxohGADGKTK_5_8_p0	Tau	148	141	KAK(227.98)GADGKTK	8	Tau	148	144	GADGKTK	5	3.89435	3	706.304	2115.89	706.304	2115.89	-0.973774
42_GADGKTK_244_GADGKTKphoxohIATPR_5_5_p0	Tau	148	144	GADGKTK(227.98)IATPR	5	Tau	148	144	GADGKTK	5	5.06985	3	776.671	2326.99	776.67	2326.99	1.97749
42_GADGKTK_42_GADGKTK_5_5_p0	Tau	148	144	GADGKTK	5	Tau	148	144	GADGKTK	5	8.87358	3	521.234	1560.68	521.235	1560.68	-1.74116
294_KAKGADGKTK_371_GADGKphoxnh2TKIATPR_8_7_p0	Tau	150	144	GADGK(227.00)TKIATPR	7	Tau	148	141	KAKGADGKTK	8	5.34325	4	664.314	2653.23	664.315	2653.23	-1.65831
42_GADGKTK_189_TKIATPR_5_2_p0	Tau	150	149	TKIATPR	2	Tau	148	144	GADGKTK	5	11.0581	3	557.942	1670.8	557.942	1670.8	0.295427
294_KAKGADGKTK_850_SPPEGSSPPKTPAPPK_8_10_p0	DECOY_Tau	261	252	SPPEGSSPPKTPAPPK	10	Tau	148	141	KAKGADGKTK	8	6.00882	4	697.349	2785.37	697.349	2785.37	-1.2795
296_GAAPPGQKGQANATR_1057_LQTAPVPMPDLKNVK_8_12_p0	Tau	254	243	LQTAPVPMPDLKNVK	12	Tau	163	156	GAAPPGQKGQANATR	8	16.8694	4	821.665	3282.63	821.663	3282.62	2.96901
296_GAAPPGQKGQANATR_1070_TPPAPKTPPSSGEPPKphoxohSGDR_8_6_p0	Tau	180	175	TPPAPKTPPSSGEPPK(227.98)SGDR	6	Tau	163	156	GAAPPGQKGQANATR	8	15.0381	4	966.684	3862.71	966.682	3862.7	1.88033
296_GAAPPGQKGQANATR_571_TPPAPKTPPSSGEPPK_8_6_p0	Tau	180	175	TPPAPKTPPSSGEPPK	6	Tau	163	156	GAAPPGQKGQANATR	8	24.6325	4	805.892	3219.54	805.891	3219.53	1.64003
296_GAAPPGQKGQANATR_818_IPAKphoxohTPPAPKTPPSSGEPPK_8_10_p0	Tau	180	171	IPAK(227.98)TPPAPKTPPSSGEPPK	10	Tau	163	156	GAAPPGQKGQANATR	8	21.1458	4	965.205	3856.79	965.204	3856.79	1.24874
296_GAAPPGQKGQANATR_1092_KDQGGYTMHQDQEGDTDAGLKESPLQTPTEDGSEEPGSETSDAK_8_21_p0	Tau	44	24	KDQGGYTMHQDQEGDTDAGLKESPLQTPTEDGSEEPGSETSDAK	21	Tau	163	156	GAAPPGQKGQANATR	8	24.5972	5	1260.55	6297.73	1260.55	6297.71	3.16221
296_GAAPPGQKGQANATR_1111_VQSKIGSLDNITHVPGGGNK_8_4_p0	Tau	353	350	VQSKIGSLDNITHVPGGGNK	4	Tau	163	156	GAAPPGQKGQANATR	8	24.085	4	914.203	3652.78	914.201	3652.77	2.54988
296_GAAPPGQKGQANATR_296_GAAPPGQKGQANATR_8_8_p0	Tau	163	156	GAAPPGQKGQANATR	8	Tau	163	156	GAAPPGQKGQANATR	8	21.0154	4	764.867	3055.44	764.867	3055.44	0.796656
296_GAAPPGQKGQANATR_354_TPPKSPSSAK_8_4_p0	Tau	234	231	TPPKSPSSAK	4	Tau	163	156	GAAPPGQKGQANATR	8	17.0382	4	658.819	2631.25	658.818	2631.24	0.346275
296_GAAPPGQKGQANATR_355_IGSTENLKHQPGGGK_8_8_p0	Tau	267	260	IGSTENLKHQPGGGK	8	Tau	163	156	GAAPPGQKGQANATR	8	22.7447	4	789.632	3154.5	789.631	3154.49	1.86754
296_GAAPPGQKGQANATR_410_IPAKTPPAPKphoxnh2TPPSSGEPPK_8_4_p0	Tau	174	171	IPAKTPPAPK(227.00)TPPSSGEPPK	4	Tau	163	156	GAAPPGQKGQANATR	8	9.3591	4	964.951	3855.78	964.958	3855.8	-6.84368
296_GAAPPGQKGQANATR_715_IPAKTPPAPK_8_4_p0	Tau	174	171	IPAKTPPAPK	4	Tau	163	156	GAAPPGQKGQANATR	8	18.1495	4	663.838	2651.32	663.838	2651.32	-0.15195
296_GAAPPGQKGQANATR_916_IPAKTPPAPKphoxohTPPSSGEPPK_8_4_p0	Tau	174	171	IPAKTPPAPK(227.98)TPPSSGEPPK	4	Tau	163	156	GAAPPGQKGQANATR	8	22.5115	4	965.206	3856.8	965.204	3856.79	2.33255
296_GAAPPGQKGQANATR_424_TPPSSGEPPKSGDR_8_10_p0	Tau	190	181	TPPSSGEPPKSGDR	10	Tau	163	156	GAAPPGQKGQANATR	8	27.6325	3	1015.47	3043.38	1015.47	3043.38	1.48506
296_GAAPPGQKGQANATR_760_TPPAPKphoxohTPPSSGEPPKSGDR_8_16_p0	Tau	190	175	TPPAPK(227.98)TPPSSGEPPKSGDR	16	Tau	163	156	GAAPPGQKGQANATR	8	15.1029	4	966.682	3862.7	966.682	3862.7	0.109543
296_GAAPPGQKGQANATR_468_IETHKLTFR_8_5_p0	Tau	375	371	IETHKLTFR	5	Tau	163	156	GAAPPGQKGQANATR	8	17.3878	4	695.095	2776.35	695.093	2776.34	1.63961
296_GAAPPGQKGQANATR_478_AKTDHGAEIVYK_8_2_p0	Tau	385	384	AKTDHGAEIVYK	2	Tau	163	156	GAAPPGQKGQANATR	8	12.8886	5	593.687	2963.4	593.686	2963.39	2.54967
296_GAAPPGQKGQANATR_493_LEKSVEVQGGGK_8_3_p0	DECOY_Tau	101	99	LEKSVEVQGGGK	3	Tau	163	156	GAAPPGQKGQANATR	8	6.97993	4	716.592	2862.34	716.599	2862.37	-9.22903
296_GAAPPGQKGQANATR_538_EPKphoxnh2KVAVVR_8_4_p0	Tau	225	222	EPK(227.00)KVAVVR	4	Tau	163	156	GAAPPGQKGQANATR	8	8.90841	4	722.088	2884.32	722.093	2884.34	-7.07401
88_KVAVVR_296_GAAPPGQKGQANATR_1_8_p0	Tau	163	156	GAAPPGQKGQANATR	8	Tau	225	225	KVAVVR	1	14.5514	4	576.796	2303.16	576.796	2303.15	0.956572
296_GAAPPGQKGQANATR_554_SKIGSTENLK_8_2_p0	Tau	259	258	SKIGSTENLK	2	Tau	163	156	GAAPPGQKGQANATR	8	15.7338	4	678.081	2708.29	678.08	2708.29	1.052
296_GAAPPGQKGQANATR_615_HQPGGGKVQIINK_8_7_p0	Tau	274	268	HQPGGGKVQIINK	7	Tau	163	156	GAAPPGQKGQANATR	8	13.1295	4	752.88	3007.49	752.877	3007.48	4.25145
296_GAAPPGQKGQANATR_616_TPSLPTPPTREPKK_8_13_p0	Tau	224	212	TPSLPTPPTREPKK	13	Tau	163	156	GAAPPGQKGQANATR	8	18.2703	4	796.151	3180.57	796.15	3180.57	0.435498
296_GAAPPGQKGQANATR_682_EPKKphoxohVAVVR_8_3_p0	Tau	224	222	EPKK(227.98)VAVVR	3	Tau	163	156	GAAPPGQKGQANATR	8	10.9301	4	722.339	2885.33	722.339	2885.33	0.00281872
296_GAAPPGQKGQANATR_863_IDHQGKLPVLLLGR_8_6_p0	His-HTRA1_S328A	122	117	IDHQGKLPVLLLGR	6	Tau	163	156	GAAPPGQKGQANATR	8	18.1509	4	798.668	3190.64	798.667	3190.64	1.01927
296_GAAPPGQKGQANATR_932_TDHGAEIVYKSPVVSGDTSPR_8_10_p0	Tau	395	386	TDHGAEIVYKSPVVSGDTSPR	10	Tau	163	156	GAAPPGQKGQANATR	8	19.7066	5	770.367	3846.8	770.367	3846.8	1.01686
296_GAAPPGQKGQANATR_984_IGSLDNITHVPGGGNKK_8_16_p0	Tau	369	354	IGSLDNITHVPGGGNKK	16	Tau	163	156	GAAPPGQKGQANATR	8	9.48549	5	668.734	3338.63	668.73	3338.62	5.53363
2_ENAKAK_100_SPSSAKSR_4_6_p0	Tau	240	235	SPSSAKSR	6	Tau	383	380	ENAKAK	4	13.5777	3	563.593	1687.76	563.593	1687.76	-0.288786
2_ENAKAK_1111_VQSKIGSLDNITHVPGGGNK_4_4_p0	Tau	353	350	VQSKIGSLDNITHVPGGGNK	4	Tau	383	380	ENAKAK	4	12.0979	4	723.358	2889.4	723.358	2889.4	-0.0376781
2_ENAKAK_136_SEKLDFK_4_3_p0	Tau	343	341	SEKLDFK	3	Tau	383	380	ENAKAK	4	7.32308	4	434.704	1734.79	434.704	1734.79	-0.450699
2_ENAKAK_13_DGTGSDDKK_4_8_p0	Tau	140	133	DGTGSDDKK	8	Tau	383	380	ENAKAK	4	6.83452	3	597.919	1790.74	597.919	1790.74	-0.372138
2_ENAKAK_189_TKIATPR_4_2_p0	Tau	150	149	TKIATPR	2	Tau	383	380	ENAKAK	4	10.9873	3	552.61	1654.81	552.61	1654.81	0.289822
2_ENAKAK_19_AKGADGK_4_2_p0	Tau	143	142	AKGADGK	2	Tau	383	380	ENAKAK	4	11.5999	3	505.899	1514.67	505.899	1514.68	-1.22231
2_ENAKAK_296_GAAPPGQKGQANATR_4_8_p0	Tau	163	156	GAAPPGQKGQANATR	8	Tau	383	380	ENAKAK	4	9.07692	3	765.024	2292.05	765.029	2292.06	-6.40488
2_ENAKAK_2_ENAKAK_4_4_p0	Tau	383	380	ENAKAK	4	Tau	383	380	ENAKAK	4	10.8865	3	510.57	1528.69	510.571	1528.69	-3.11861
2_ENAKAK_741_ENAKAKphoxohTDHGAEIVYK_4_4_p0	Tau	383	380	ENAKAK(227.98)TDHGAEIVYK	4	Tau	383	380	ENAKAK	4	9.64732	4	718.562	2870.22	718.562	2870.22	0.158571
2_ENAKAK_354_TPPKSPSSAK_4_4_p0	Tau	234	231	TPPKSPSSAK	4	Tau	383	380	ENAKAK	4	9.97328	4	467.976	1867.88	467.975	1867.87	2.33428
2_ENAKAK_355_IGSTENLKHQPGGGK_4_8_p0	Tau	267	260	IGSTENLKHQPGGGK	8	Tau	383	380	ENAKAK	4	16.2251	3	798.049	2391.12	798.048	2391.12	0.990999
2_ENAKAK_35_GKAITK_4_2_p0	His-HTRA1_S328A	236	235	GKAITK	2	Tau	383	380	ENAKAK	4	7.28756	3	496.248	1485.72	496.248	1485.72	-0.592574
2_ENAKAK_3_MVSKSK_4_4_p0	Tau	130	127	MVSKSK	4	Tau	383	380	ENAKAK	4	9.58801	3	516.909	1547.7	516.909	1547.71	-0.643146
2_ENAKAK_424_TPPSSGEPPKSGDR_4_10_p0	Tau	190	181	TPPSSGEPPKSGDR	10	Tau	383	380	ENAKAK	4	10.1294	4	571.011	2280.01	571.009	2280.01	3.35531
2_ENAKAK_42_GADGKTK_4_5_p0	Tau	148	144	GADGKTK	5	Tau	383	380	ENAKAK	4	9.66973	3	515.901	1544.68	515.903	1544.69	-3.22486
2_ENAKAK_468_IETHKLTFR_4_5_p0	Tau	375	371	IETHKLTFR	5	Tau	383	380	ENAKAK	4	16.5173	3	671.999	2012.97	671.998	2012.97	0.858233
468_IETHKLTFR_741_ENAKAKphoxohTDHGAEIVYK_5_4_p0	Tau	383	380	ENAKAK(227.98)TDHGAEIVYK	4	Tau	375	371	IETHKLTFR	5	14.4838	4	839.632	3354.5	839.632	3354.5	0.0906642
2_ENAKAK_469_LDLSNVQSKCcmGSK_4_9_p0	Tau	290	282	LDLSNVQSKCcarbamidomethylGSK	9	Tau	383	380	ENAKAK	4	10.7523	3	769.025	2304.05	769.023	2304.05	3.57007
2_ENAKAK_478_AKTDHGAEIVYK_4_2_p0	Tau	385	384	AKTDHGAEIVYK	2	Tau	383	380	ENAKAK	4	12.5947	4	551.013	2200.02	551.012	2200.02	0.714145
2_ENAKAK_500_VQIINKK_4_6_p0	Tau	280	275	VQIINKK	6	Tau	383	380	ENAKAK	4	10.4232	3	571.298	1710.87	571.297	1710.87	0.235319
2_ENAKAK_571_TPPAPKTPPSSGEPPK_4_6_p0	Tau	180	175	TPPAPKTPPSSGEPPK	6	Tau	383	380	ENAKAK	4	9.46489	3	819.728	2456.16	819.728	2456.16	-0.253811
2_ENAKAK_615_HQPGGGKVQIINK_4_7_p0	Tau	274	268	HQPGGGKVQIINK	7	Tau	383	380	ENAKAK	4	13.4284	3	749.043	2244.11	749.042	2244.11	0.426718
2_ENAKAK_62_LDFKDR_4_4_p0	Tau	347	344	LDFKDR	4	Tau	383	380	ENAKAK	4	10.9517	3	554.923	1661.75	554.922	1661.75	0.50465
2_ENAKAK_642_KLDLSNVQSK_4_1_p0	Tau	281	281	KLDLSNVQSK	1	Tau	383	380	ENAKAK	4	10.6085	3	667.662	1999.96	667.661	1999.96	1.39933
2_ENAKAK_656_CcmGSLGNIHHKPGGGQVEVK_4_10_p0	Tau	331	322	CcarbamidomethylGSLGNIHHKPGGGQVEVK	10	Tau	383	380	ENAKAK	4	13.3763	4	711.588	2842.32	711.588	2842.32	0.0865957
2_ENAKAK_68_CcmGSKDNIK_4_4_p0	Tau	294	291	CcarbamidomethylGSKDNIK	4	Tau	383	380	ENAKAK	4	11.843	3	597.598	1789.77	597.597	1789.77	0.496488
2_ENAKAK_715_IPAKTPPAPK_4_4_p0	Tau	174	171	IPAKTPPAPK	4	Tau	383	380	ENAKAK	4	11.5454	3	630.325	1887.95	630.324	1887.95	2.59467
2_ENAKAK_725_KDQGGYTMHQDQEGDTDAGLK_4_1_p0	Tau	24	24	KDQGGYTMHQDQEGDTDAGLK	1	Tau	383	380	ENAKAK	4	10.9818	3	1055.12	3162.33	1055.12	3162.32	0.68924
2_ENAKAK_73_KIETHK_4_1_p0	Tau	370	370	KIETHK	1	Tau	383	380	ENAKAK	4	11.8721	4	406.948	1623.76	406.949	1623.77	-0.99452
2_ENAKAK_745_CcmGSLGNIHHKPGGGQVEVKSEK_4_19_p0	Tau	340	322	CcarbamidomethylGSLGNIHHKPGGGQVEVKSEK	19	Tau	383	380	ENAKAK	4	11.5895	4	797.63	3186.49	797.63	3186.49	0.344621
2_ENAKAK_88_KVAVVR_4_1_p0	Tau	225	225	KVAVVR	1	Tau	383	380	ENAKAK	4	11.6327	3	514.268	1539.78	514.268	1539.78	-0.0801415
88_KVAVVR_864_ENAKAKphoxnh2TDHGAEIVYK_1_4_p0	Tau	383	380	ENAKAK(227.00)TDHGAEIVYK	4	Tau	225	225	KVAVVR	1	6.28691	4	721.091	2880.34	721.088	2880.32	3.79788
2_ENAKAK_932_TDHGAEIVYKSPVVSGDTSPR_4_10_p0	Tau	395	386	TDHGAEIVYKSPVVSGDTSPR	10	Tau	383	380	ENAKAK	4	11.3886	5	617.693	3083.43	617.692	3083.42	1.83357
2_ENAKAK_984_IGSLDNITHVPGGGNKK_4_16_p0	Tau	369	354	IGSLDNITHVPGGGNKK	16	Tau	383	380	ENAKAK	4	15.5302	3	859.426	2575.26	859.422	2575.24	5.58844
31_TPPKSPSSAKSR_75_MoxVSKSK_4_4_p0	Tau	130	127	MoxidationVSKSK	4	Tau	234	231	TPPKSPSSAKSR	4	3.49849	3	716.346	2146.01	716.345	2146.01	0.847898
3_MVSKSK_354_TPPKSPSSAK_4_4_p0	Tau	234	231	TPPKSPSSAK	4	Tau	130	127	MVSKSK	4	10.8097	3	629.969	1886.89	629.969	1886.88	0.110552
321_KIETHKphoxohLTFR_478_AKTDHGAEIVYK_1_2_p0	Tau	385	384	AKTDHGAEIVYK	2	Tau	370	370	KIETHK(227.98)LTFR	1	10.7907	4	761.102	3040.38	761.102	3040.38	0.707193
73_KIETHK_478_AKTDHGAEIVYK_1_2_p0	Tau	385	384	AKTDHGAEIVYK	2	Tau	370	370	KIETHK	1	19.7723	3	766.039	2295.09	766.038	2295.09	0.411138
326_PGGGQVEVKSEK_446_CcmSQVNSLDKK_9_9_p0	DECOY_Tau	160	152	CcarbamidomethylSQVNSLDKK	9	Tau	340	332	PGGGQVEVKSEK	9	4.75947	4	651.298	2601.16	651.302	2601.18	-6.12256
326_PGGGQVEVKSEK_493_LEKSVEVQGGGK_9_3_p0	DECOY_Tau	101	99	LEKSVEVQGGGK	3	Tau	340	332	PGGGQVEVKSEK	9	4.49272	4	664.319	2653.25	664.323	2653.26	-6.16745
326_PGGGQVEVKSEK_555_GADGKTKIATPR_9_5_p0	Tau	148	144	GADGKTKIATPR	5	Tau	340	332	PGGGQVEVKSEK	9	4.39855	4	660.329	2637.29	660.327	2637.28	2.12573
326_PGGGQVEVKSEK_555_GADGKTKIATPR_9_7_p0	Tau	150	144	GADGKTKIATPR	7	Tau	340	332	PGGGQVEVKSEK	9	4.36282	4	660.328	2637.28	660.327	2637.28	1.58426
33_SKDGTGSDDKK_136_SEKLDFK_2_3_p0	Tau	343	341	SEKLDFK	3	Tau	132	131	SKDGTGSDDKK	2	5.30961	4	553.999	2211.97	553.997	2211.96	3.94408
33_SKDGTGSDDKK_354_TPPKSPSSAK_2_4_p0	Tau	234	231	TPPKSPSSAK	4	Tau	132	131	SKDGTGSDDKK	2	10.2738	4	587.269	2345.05	587.268	2345.04	1.34673
33_SKDGTGSDDKK_424_TPPSSGEPPKSGDR_2_10_p0	Tau	190	181	TPPSSGEPPKSGDR	10	Tau	132	131	SKDGTGSDDKK	2	16.3467	4	690.303	2757.18	690.301	2757.18	1.63796
33_SKDGTGSDDKK_42_GADGKTK_2_5_p0	Tau	148	144	GADGKTK	5	Tau	132	131	SKDGTGSDDKK	2	15.4315	3	674.959	2021.86	674.96	2021.86	-1.26933
33_SKDGTGSDDKK_571_TPPAPKTPPSSGEPPK_2_6_p0	Tau	180	175	TPPAPKTPPSSGEPPK	6	Tau	132	131	SKDGTGSDDKK	2	16.8949	4	734.341	2933.34	734.341	2933.33	1.26789
33_SKDGTGSDDKK_88_KVAVVR_2_1_p0	Tau	225	225	KVAVVR	1	Tau	132	131	SKDGTGSDDKK	2	12.396	4	505.246	2016.95	505.245	2016.95	0.951006
88_KVAVVR_220_SKDGTGSDDK_1_2_p0	Tau	132	131	SKDGTGSDDK	2	Tau	225	225	KVAVVR	1	14.5232	3	630.627	1888.86	630.626	1888.86	1.25293
34_MoxIGIKKK_1409_VTAGISFAIPSDKIKphoxohK_6_13_p0	His-HTRA1_S328A	220	208	VTAGISFAIPSDKIK(227.98)K	13	DECOY_His-HTRA1_S328A	100	95	MoxidationIGIKKK	6	7.29456	4	737.117	2944.44	737.119	2944.45	-2.35863
34_MoxIGIKKK_985_VTAGISFAIPSDKphoxohIKK_6_15_p0	His-HTRA1_S328A	222	208	VTAGISFAIPSDK(227.98)IKK	15	DECOY_His-HTRA1_S328A	100	95	MoxidationIGIKKK	6	7.29456	4	737.117	2944.44	737.119	2944.45	-2.35863
352_TVVAKKphoxnh2VPR_715_IPAKTPPAPK_5_4_p0	Tau	174	171	IPAKTPPAPK	4	DECOY_Tau	216	212	TVVAKK(227.00)VPR	5	7.9948	4	614.064	2452.23	614.065	2452.23	-1.59278
352_TVVAKKphoxnh2VPR_793_PGGGQVEVKSEKLDFK_5_12_p0	Tau	343	332	PGGGQVEVKSEKLDFK	12	DECOY_Tau	216	212	TVVAKK(227.00)VPR	5	5.63236	4	788.639	3150.53	788.637	3150.52	1.92734
353_TVVAKphoxnh2KVPR_715_IPAKTPPAPK_6_4_p0	Tau	174	171	IPAKTPPAPK	4	DECOY_Tau	217	212	TVVAK(227.00)KVPR	6	7.9948	4	614.064	2452.23	614.065	2452.23	-1.59278
354_TPPKSPSSAK_1057_LQTAPVPMPDLKNVK_4_12_p0	Tau	254	243	LQTAPVPMPDLKNVK	12	Tau	234	231	TPPKSPSSAK	4	14.2	4	715.617	2858.44	715.615	2858.43	3.3176
354_TPPKSPSSAK_1111_VQSKIGSLDNITHVPGGGNK_4_4_p0	Tau	353	350	VQSKIGSLDNITHVPGGGNK	4	Tau	234	231	TPPKSPSSAK	4	26.8381	4	808.155	3228.59	808.153	3228.58	3.35353
354_TPPKSPSSAK_354_TPPKSPSSAK_4_4_p0	Tau	234	231	TPPKSPSSAK	4	Tau	234	231	TPPKSPSSAK	4	18.3287	3	736.692	2207.05	736.691	2207.05	1.11805
354_TPPKSPSSAK_355_IGSTENLKHQPGGGK_4_8_p0	Tau	267	260	IGSTENLKHQPGGGK	8	Tau	234	231	TPPKSPSSAK	4	18.5504	4	683.583	2730.3	683.583	2730.3	0.5846
354_TPPKSPSSAK_424_TPPSSGEPPKSGDR_4_10_p0	Tau	190	181	TPPSSGEPPKSGDR	10	Tau	234	231	TPPKSPSSAK	4	17.2172	4	655.804	2619.19	655.804	2619.19	0.941565
354_TPPKSPSSAK_468_IETHKLTFR_4_5_p0	Tau	375	371	IETHKLTFR	5	Tau	234	231	TPPKSPSSAK	4	18.0556	4	589.046	2352.16	589.045	2352.15	2.09048
354_TPPKSPSSAK_478_AKTDHGAEIVYK_4_2_p0	Tau	385	384	AKTDHGAEIVYK	2	Tau	234	231	TPPKSPSSAK	4	21.9527	4	635.808	2539.2	635.807	2539.2	0.894429
354_TPPKSPSSAK_500_VQIINKK_4_6_p0	Tau	280	275	VQIINKK	6	Tau	234	231	TPPKSPSSAK	4	15.4806	3	684.358	2050.05	684.357	2050.05	0.53784
354_TPPKSPSSAK_554_SKIGSTENLK_4_2_p0	Tau	259	258	SKIGSTENLK	2	Tau	234	231	TPPKSPSSAK	4	13.0801	4	572.032	2284.1	572.032	2284.1	0.822264
354_TPPKSPSSAK_571_TPPAPKTPPSSGEPPK_4_6_p0	Tau	180	175	TPPAPKTPPSSGEPPK	6	Tau	234	231	TPPKSPSSAK	4	16.5258	4	699.844	2795.35	699.843	2795.34	1.42134
354_TPPKSPSSAK_615_HQPGGGKVQIINK_4_7_p0	Tau	274	268	HQPGGGKVQIINK	7	Tau	234	231	TPPKSPSSAK	4	13.6591	4	646.828	2583.28	646.828	2583.28	-0.297632
354_TPPKSPSSAK_616_TPSLPTPPTREPKK_4_13_p0	Tau	224	212	TPSLPTPPTREPKK	13	Tau	234	231	TPPKSPSSAK	4	17.0651	4	690.103	2756.38	690.102	2756.38	1.02531
354_TPPKSPSSAK_682_EPKKphoxohVAVVR_4_3_p0	Tau	224	222	EPKK(227.98)VAVVR	3	Tau	234	231	TPPKSPSSAK	4	10.6828	4	616.29	2461.13	616.291	2461.13	-0.162066
354_TPPKSPSSAK_642_KLDLSNVQSK_4_1_p0	Tau	281	281	KLDLSNVQSK	1	Tau	234	231	TPPKSPSSAK	4	14.6533	3	780.723	2339.15	780.721	2339.14	2.89363
354_TPPKSPSSAK_656_CcmGSLGNIHHKPGGGQVEVK_4_10_p0	Tau	331	322	CcarbamidomethylGSLGNIHHKPGGGQVEVK	10	Tau	234	231	TPPKSPSSAK	4	16.1276	4	796.384	3181.51	796.383	3181.5	1.46664
354_TPPKSPSSAK_715_IPAKTPPAPK_4_4_p0	Tau	174	171	IPAKTPPAPK	4	Tau	234	231	TPPKSPSSAK	4	18.9182	4	557.79	2227.13	557.79	2227.13	0.520012
354_TPPKSPSSAK_725_KDQGGYTMHQDQEGDTDAGLK_4_1_p0	Tau	24	24	KDQGGYTMHQDQEGDTDAGLK	1	Tau	234	231	TPPKSPSSAK	4	22.7722	4	876.384	3501.51	876.383	3501.5	0.550944
354_TPPKSPSSAK_932_TDHGAEIVYKSPVVSGDTSPR_4_10_p0	Tau	395	386	TDHGAEIVYKSPVVSGDTSPR	10	Tau	234	231	TPPKSPSSAK	4	25.0145	4	856.658	3422.6	856.658	3422.6	0.301564
354_TPPKSPSSAK_984_IGSLDNITHVPGGGNKK_4_16_p0	Tau	369	354	IGSLDNITHVPGGGNKK	16	Tau	234	231	TPPKSPSSAK	4	18.019	4	729.615	2914.43	729.613	2914.42	2.8682
355_IGSTENLKHQPGGGK_1110_HVPGGGSVQIVYKPVDLSK_8_13_p0	Tau	311	299	HVPGGGSVQIVYKPVDLSK	13	Tau	267	260	IGSTENLKHQPGGGK	8	13.4249	5	743.178	3710.85	743.176	3710.85	2.27163
355_IGSTENLKHQPGGGK_1111_VQSKIGSLDNITHVPGGGNK_8_4_p0	Tau	353	350	VQSKIGSLDNITHVPGGGNK	4	Tau	267	260	IGSTENLKHQPGGGK	8	20.4202	5	751.375	3751.84	751.374	3751.83	1.63138
355_IGSTENLKHQPGGGK_355_IGSTENLKHQPGGGK_8_8_p0	Tau	267	260	IGSTENLKHQPGGGK	8	Tau	267	260	IGSTENLKHQPGGGK	8	24.0394	4	814.397	3253.56	814.395	3253.55	2.3003
355_IGSTENLKHQPGGGK_469_LDLSNVQSKCcmGSK_8_9_p0	Tau	290	282	LDLSNVQSKCcarbamidomethylGSK	9	Tau	267	260	IGSTENLKHQPGGGK	8	17.9762	4	792.626	3166.48	792.626	3166.48	0.149735
355_IGSTENLKHQPGGGK_478_AKTDHGAEIVYK_8_2_p0	Tau	385	384	AKTDHGAEIVYK	2	Tau	267	260	IGSTENLKHQPGGGK	8	17.3116	5	613.498	3062.45	613.497	3062.45	1.33118
355_IGSTENLKHQPGGGK_500_VQIINKK_8_6_p0	Tau	280	275	VQIINKK	6	Tau	267	260	IGSTENLKHQPGGGK	8	14.7929	4	644.334	2573.31	644.332	2573.3	2.39114
355_IGSTENLKHQPGGGK_554_SKIGSTENLK_8_2_p0	Tau	259	258	SKIGSTENLK	2	Tau	267	260	IGSTENLKHQPGGGK	8	22.5114	4	702.845	2807.35	702.845	2807.35	1.105
355_IGSTENLKHQPGGGK_555_GADGKTKIATPR_8_7_p0	Tau	150	144	GADGKTKIATPR	7	Tau	267	260	IGSTENLKHQPGGGK	8	7.60843	4	737.366	2945.44	737.367	2945.44	-0.940392
355_IGSTENLKHQPGGGK_615_HQPGGGKVQIINK_8_7_p0	Tau	274	268	HQPGGGKVQIINK	7	Tau	267	260	IGSTENLKHQPGGGK	8	14.9897	5	622.315	3106.54	622.314	3106.53	0.617623
355_IGSTENLKHQPGGGK_642_KLDLSNVQSK_8_1_p0	Tau	281	281	KLDLSNVQSK	1	Tau	267	260	IGSTENLKHQPGGGK	8	21.491	4	716.604	2862.39	716.605	2862.39	-1.19965
355_IGSTENLKHQPGGGK_656_CcmGSLGNIHHKPGGGQVEVK_8_10_p0	Tau	331	322	CcarbamidomethylGSLGNIHHKPGGGQVEVK	10	Tau	267	260	IGSTENLKHQPGGGK	8	15.5784	5	741.959	3704.76	741.958	3704.75	1.84187
355_IGSTENLKHQPGGGK_715_IPAKTPPAPK_8_4_p0	Tau	174	171	IPAKTPPAPK	4	Tau	267	260	IGSTENLKHQPGGGK	8	19.4497	4	688.602	2750.38	688.602	2750.38	-0.149022
355_IGSTENLKHQPGGGK_932_TDHGAEIVYKSPVVSGDTSPR_8_10_p0	Tau	395	386	TDHGAEIVYKSPVVSGDTSPR	10	Tau	267	260	IGSTENLKHQPGGGK	8	25.4966	4	987.473	3945.86	987.471	3945.85	2.6864
355_IGSTENLKHQPGGGK_984_IGSLDNITHVPGGGNKK_8_16_p0	Tau	369	354	IGSLDNITHVPGGGNKK	16	Tau	267	260	IGSTENLKHQPGGGK	8	19.2002	4	860.432	3437.7	860.425	3437.67	7.54904
35_GKAITK_1004_IKDVDEKADIALIK_2_7_p0	His-HTRA1_S328A	109	103	IKDVDEKADIALIK	7	His-HTRA1_S328A	236	235	GKAITK	2	19.4614	3	799.763	2396.27	799.761	2396.26	2.71531
35_GKAITK_660_DVDEKADIALIK_2_5_p0	His-HTRA1_S328A	109	105	DVDEKADIALIK	5	His-HTRA1_S328A	236	235	GKAITK	2	10.6417	3	719.369	2155.08	719.368	2155.08	1.6856
35_GKAITK_1020_ADIALIKIDHQGK_2_7_p0	His-HTRA1_S328A	116	110	ADIALIKIDHQGK	7	His-HTRA1_S328A	236	235	GKAITK	2	18.5904	3	750.064	2247.17	750.063	2247.17	1.02956
35_GKAITK_150_VKVELK_2_2_p0	His-HTRA1_S328A	90	89	VKVELK	2	His-HTRA1_S328A	236	235	GKAITK	2	13.1037	3	514.616	1540.83	514.616	1540.83	0.455989
35_GKAITK_1602_EVPVASGSGFIVSEDGLIVTNAHVVTNKHR_2_28_p0	His-HTRA1_S328A	86	59	EVPVASGSGFIVSEDGLIVTNAHVVTNKHR	28	His-HTRA1_S328A	236	235	GKAITK	2	17.8416	6	660.674	3958	660.674	3958	0.976807
35_GKAITK_1650_NGATYEAKIKDVDEKADIALIK_2_8_p0	His-HTRA1_S328A	102	95	NGATYEAKIKDVDEKADIALIK	8	His-HTRA1_S328A	236	235	GKAITK	2	12.6266	5	647.14	3230.66	647.137	3230.65	4.79491
35_GKAITK_1803_NGATYEAKIKDVDEKphoxohADIALIK_2_8_p0	His-HTRA1_S328A	102	95	NGATYEAKIKDVDEK(227.98)ADIALIK	8	His-HTRA1_S328A	236	235	GKAITK	2	7.76448	4	865.665	3458.63	865.665	3458.63	0.727494
35_GKAITK_596_NGATYEAKIK_2_8_p0	His-HTRA1_S328A	102	95	NGATYEAKIK	8	His-HTRA1_S328A	236	235	GKAITK	2	11.3603	3	640.988	1919.94	640.987	1919.94	1.9884
35_GKAITK_855_NGATYEAKIKDVDEK_2_8_p0	His-HTRA1_S328A	102	95	NGATYEAKIKDVDEK	8	His-HTRA1_S328A	236	235	GKAITK	2	17.1351	3	836.408	2506.2	836.407	2506.2	1.01692
35_GKAITK_168_KKphoxohYIGIR_2_1_p0	His-HTRA1_S328A	241	241	KK(227.98)YIGIR	1	His-HTRA1_S328A	236	235	GKAITK	2	13.9031	3	644.64	1930.9	644.64	1930.9	-0.836087
35_GKAITK_1749_ENDVIISINGQSVVSANDVSDVIKR_2_24_p0	His-HTRA1_S328A	314	291	ENDVIISINGQSVVSANDVSDVIKR	24	His-HTRA1_S328A	236	235	GKAITK	2	19.5009	4	875.195	3496.75	875.194	3496.75	1.62984
507_QAKphoxohGKAITK_1749_ENDVIISINGQSVVSANDVSDVIKR_5_24_p0	His-HTRA1_S328A	314	291	ENDVIISINGQSVVSANDVSDVIKR	24	His-HTRA1_S328A	236	232	QAK(227.98)GKAITK	5	6.90489	4	1013.99	4051.93	1013.99	4051.92	3.42582
35_GKAITK_200_KFLTESHDR_2_1_p0	His-HTRA1_S328A	223	223	KFLTESHDR	1	His-HTRA1_S328A	236	235	GKAITK	2	13.6848	4	490.49	1957.93	490.49	1957.93	0.067486
35_GKAITK_35_GKAITK_2_2_p0	His-HTRA1_S328A	236	235	GKAITK	2	His-HTRA1_S328A	236	235	GKAITK	2	12.2368	3	481.925	1442.75	481.925	1442.75	-0.764788
35_GKAITK_427_MMSLTSSKAK_2_8_p0	His-HTRA1_S328A	255	248	MMSLTSSKAK	8	His-HTRA1_S328A	236	235	GKAITK	2	10.924	4	478.234	1908.91	478.235	1908.91	-0.422161
35_GKAITK_443_KKYIGIR_2_2_p0	His-HTRA1_S328A	242	241	KKYIGIR	2	His-HTRA1_S328A	236	235	GKAITK	2	2.16873	3	568.643	1702.91	568.646	1702.92	-6.52199
35_GKAITK_64_KYIGIR_2_1_p0	His-HTRA1_S328A	242	242	KYIGIR	1	His-HTRA1_S328A	236	235	GKAITK	2	12.6976	3	525.948	1574.82	525.948	1574.82	0.243583
64_KYIGIR_507_QAKphoxohGKAITK_1_5_p0	His-HTRA1_S328A	236	232	QAK(227.98)GKAITK	5	His-HTRA1_S328A	242	242	KYIGIR	1	2.48074	3	711.009	2130	711.006	2130	4.26367
35_GKAITK_612_VTAGISFAIPSDKIK_2_13_p0	His-HTRA1_S328A	220	208	VTAGISFAIPSDKIK	13	His-HTRA1_S328A	236	235	GKAITK	2	13.5325	3	791.751	2372.23	791.754	2372.24	-3.16511
35_GKAITK_658_VELKNGATYEAK_2_4_p0	His-HTRA1_S328A	94	91	VELKNGATYEAK	4	His-HTRA1_S328A	236	235	GKAITK	2	12.2763	3	717.025	2148.05	717.024	2148.05	1.28936
35_GKAITK_67_GGKELGLR_2_3_p0	His-HTRA1_S328A	166	164	GGKELGLR	3	His-HTRA1_S328A	236	235	GKAITK	2	13.1944	3	552.622	1654.85	552.622	1654.84	0.394961
35_GKAITK_71_LPFSKR_2_5_p0	His-HTRA1_S328A	57	53	LPFSKR	5	His-HTRA1_S328A	236	235	GKAITK	2	12.2483	3	525.277	1572.81	525.276	1572.81	1.5403
35_GKAITK_750_HKYNFIADVVEK_2_2_p0	His-HTRA1_S328A	29	28	HKYNFIADVVEK	2	His-HTRA1_S328A	236	235	GKAITK	2	19.7846	3	763.716	2288.13	763.715	2288.12	0.771199
35_GKAITK_863_IDHQGKLPVLLLGR_2_6_p0	His-HTRA1_S328A	122	117	IDHQGKLPVLLLGR	6	His-HTRA1_S328A	236	235	GKAITK	2	13.8905	4	597.083	2384.3	597.082	2384.3	1.36608
371_GADGKphoxnh2TKIATPR_417_TPAPPKTAPR_7_6_p0	DECOY_Tau	267	262	TPAPPKTAPR	6	Tau	150	144	GADGK(227.00)TKIATPR	7	6.54548	3	896.094	2685.26	896.086	2685.24	9.47463
392_IKTGDAKGKphoxnh2K_555_GADGKTKIATPR_7_7_p0	Tau	150	144	GADGKTKIATPR	7	DECOY_Tau	298	292	IKTGDAKGK(227.00)K	7	4.17312	4	674.829	2695.29	674.827	2695.28	4.23783
63_TGDAKGK_359_AKphoxnh2GADGKphoxnh2TKIATPR_5_9_p0	Tau	150	142	AK(227.00)GADGK(227.00)TKIATPR	9	DECOY_Tau	298	294	TGDAKGK	5	4.78932	3	918.394	2752.16	918.385	2752.13	9.30209
3_MVSKSK_100_SPSSAKSR_4_6_p0	Tau	240	235	SPSSAKSR	6	Tau	130	127	MVSKSK	4	13.2988	3	569.931	1706.77	569.931	1706.77	0.312637
3_MVSKSK_1111_VQSKIGSLDNITHVPGGGNK_4_4_p0	Tau	353	350	VQSKIGSLDNITHVPGGGNK	4	Tau	130	127	MVSKSK	4	16.4813	4	728.113	2908.42	728.111	2908.42	1.98188
3_MVSKSK_189_TKIATPR_4_2_p0	Tau	150	149	TKIATPR	2	Tau	130	127	MVSKSK	4	13.1596	3	558.948	1673.82	558.948	1673.82	0.896511
3_MVSKSK_371_GADGKphoxnh2TKIATPR_4_7_p0	Tau	150	144	GADGK(227.00)TKIATPR	7	Tau	130	127	MVSKSK	4	4.29351	3	777.349	2329.02	777.348	2329.02	1.45795
3_MVSKSK_555_GADGKTKIATPR_4_7_p0	Tau	150	144	GADGKTKIATPR	7	Tau	130	127	MVSKSK	4	4.40321	3	701.684	2102.03	701.682	2102.02	2.91938
75_MoxVSKSK_189_TKIATPR_4_2_p0	Tau	150	149	TKIATPR	2	Tau	130	127	MoxidationVSKSK	4	12.4781	3	564.279	1689.82	564.279	1689.82	0.205703
3_MVSKSK_244_GADGKTKphoxohIATPR_4_5_p0	Tau	148	144	GADGKTK(227.98)IATPR	5	Tau	130	127	MVSKSK	4	4.79983	4	583.506	2330	583.509	2330.01	-4.0068
3_MVSKSK_42_GADGKTK_4_5_p0	Tau	148	144	GADGKTK	5	Tau	130	127	MVSKSK	4	4.1985	4	391.933	1563.7	391.932	1563.7	1.36224
42_GADGKTK_75_MoxVSKSK_5_4_p0	Tau	130	127	MoxidationVSKSK	4	Tau	148	144	GADGKTK	5	7.64094	3	527.572	1579.69	527.572	1579.7	-1.01564
3_MVSKSK_253_KDQGGYTMoxHQDQEGDTDAGLK_4_1_p0	Tau	24	24	KDQGGYTMoxidationHQDQEGDTDAGLK	1	Tau	130	127	MVSKSK	4	11.2316	4	800.34	3197.33	800.34	3197.33	-0.437824
3_MVSKSK_725_KDQGGYTMHQDQEGDTDAGLK_4_1_p0	Tau	24	24	KDQGGYTMHQDQEGDTDAGLK	1	Tau	130	127	MVSKSK	4	17.0406	4	796.342	3181.34	796.342	3181.34	0.966302
3_MVSKSK_296_GAAPPGQKGQANATR_4_8_p0	Tau	163	156	GAAPPGQKGQANATR	8	Tau	130	127	MVSKSK	4	17.4678	3	771.367	2311.08	771.367	2311.08	0.619018
75_MoxVSKSK_296_GAAPPGQKGQANATR_4_8_p0	Tau	163	156	GAAPPGQKGQANATR	8	Tau	130	127	MoxidationVSKSK	4	9.79349	4	582.775	2327.07	582.776	2327.07	-0.0626826
3_MVSKSK_33_SKDGTGSDDKK_4_2_p0	Tau	132	131	SKDGTGSDDKK	2	Tau	130	127	MVSKSK	4	9.29467	4	507.227	2024.88	507.226	2024.88	0.513183
3_MVSKSK_3_MVSKSK_4_4_p0	Tau	130	127	MVSKSK	4	Tau	130	127	MVSKSK	4	9.95959	3	523.247	1566.72	523.247	1566.72	-0.38003
3_MVSKSK_424_TPPSSGEPPKSGDR_4_10_p0	Tau	190	181	TPPSSGEPPKSGDR	10	Tau	130	127	MVSKSK	4	10.1745	4	575.762	2299.02	575.762	2299.02	0.566821
3_MVSKSK_468_IETHKLTFR_4_5_p0	Tau	375	371	IETHKLTFR	5	Tau	130	127	MVSKSK	4	12.5179	4	509.004	2031.99	509.004	2031.99	0.270737
3_MVSKSK_478_AKTDHGAEIVYK_4_2_p0	Tau	385	384	AKTDHGAEIVYK	2	Tau	130	127	MVSKSK	4	12.8591	3	740.686	2219.04	740.685	2219.03	1.07912
3_MVSKSK_571_TPPAPKTPPSSGEPPK_4_6_p0	Tau	180	175	TPPAPKTPPSSGEPPK	6	Tau	130	127	MVSKSK	4	9.24896	4	619.803	2475.18	619.801	2475.18	3.22164
3_MVSKSK_715_IPAKTPPAPK_4_4_p0	Tau	174	171	IPAKTPPAPK	4	Tau	130	127	MVSKSK	4	13.818	3	636.662	1906.96	636.662	1906.96	1.12042
75_MoxVSKSK_715_IPAKTPPAPK_4_4_p0	Tau	174	171	IPAKTPPAPK	4	Tau	130	127	MoxidationVSKSK	4	9.93763	3	641.994	1922.96	641.993	1922.96	0.553626
3_MVSKSK_73_KIETHK_4_1_p0	Tau	370	370	KIETHK	1	Tau	130	127	MVSKSK	4	10.3783	3	548.601	1642.78	548.6	1642.78	0.618829
3_MVSKSK_88_KVAVVR_4_1_p0	Tau	225	225	KVAVVR	1	Tau	130	127	MVSKSK	4	14.1932	3	520.605	1558.79	520.605	1558.79	0.171671
75_MoxVSKSK_88_KVAVVR_4_1_p0	Tau	225	225	KVAVVR	1	Tau	130	127	MoxidationVSKSK	4	9.44261	3	525.937	1574.79	525.937	1574.79	-0.086615
3_MVSKSK_932_TDHGAEIVYKSPVVSGDTSPR_4_10_p0	Tau	395	386	TDHGAEIVYKSPVVSGDTSPR	10	Tau	130	127	MVSKSK	4	16.5572	4	776.618	3102.44	776.617	3102.44	2.28373
417_TPAPPKTAPR_493_LEKSVEVQGGGK_6_3_p0	DECOY_Tau	101	99	LEKSVEVQGGGK	3	DECOY_Tau	267	262	TPAPPKTAPR	6	9.52501	3	825.742	2474.2	825.747	2474.22	-7.19111
424_TPPSSGEPPKSGDR_1057_LQTAPVPMPDLKNVK_10_12_p0	Tau	254	243	LQTAPVPMPDLKNVK	12	Tau	190	181	TPPSSGEPPKSGDR	10	11.8174	4	818.652	3270.58	818.648	3270.56	4.59772
424_TPPSSGEPPKSGDR_424_TPPSSGEPPKSGDR_10_10_p0	Tau	190	181	TPPSSGEPPKSGDR	10	Tau	190	181	TPPSSGEPPKSGDR	10	12.3675	4	758.839	3031.33	758.837	3031.32	2.85952
424_TPPSSGEPPKSGDR_468_IETHKLTFR_10_5_p0	Tau	375	371	IETHKLTFR	5	Tau	190	181	TPPSSGEPPKSGDR	10	17.1052	4	692.078	2764.28	692.079	2764.29	-0.626877
424_TPPSSGEPPKSGDR_478_AKTDHGAEIVYK_10_2_p0	Tau	385	384	AKTDHGAEIVYK	2	Tau	190	181	TPPSSGEPPKSGDR	10	20.8002	4	738.841	2951.34	738.841	2951.33	0.678044
424_TPPSSGEPPKSGDR_554_SKIGSTENLK_10_2_p0	Tau	259	258	SKIGSTENLK	2	Tau	190	181	TPPSSGEPPKSGDR	10	9.56724	4	675.065	2696.23	675.066	2696.23	-0.919752
424_TPPSSGEPPKSGDR_571_TPPAPKTPPSSGEPPK_10_6_p0	Tau	180	175	TPPAPKTPPSSGEPPK	6	Tau	190	181	TPPSSGEPPKSGDR	10	18.4019	4	802.877	3207.48	802.876	3207.48	1.273
424_TPPSSGEPPKSGDR_616_TPSLPTPPTREPKK_10_13_p0	Tau	224	212	TPSLPTPPTREPKK	13	Tau	190	181	TPPSSGEPPKSGDR	10	16.8102	4	793.136	3168.52	793.135	3168.51	1.25489
424_TPPSSGEPPKSGDR_682_EPKKphoxohVAVVR_10_3_p0	Tau	224	222	EPKK(227.98)VAVVR	3	Tau	190	181	TPPSSGEPPKSGDR	10	6.48485	4	719.575	2874.27	719.324	2873.27	349.219
424_TPPSSGEPPKSGDR_715_IPAKTPPAPK_10_4_p0	Tau	174	171	IPAKTPPAPK	4	Tau	190	181	TPPSSGEPPKSGDR	10	22.1245	3	880.763	2639.27	880.762	2639.26	1.84582
424_TPPSSGEPPKSGDR_725_KDQGGYTMHQDQEGDTDAGLK_10_1_p0	Tau	24	24	KDQGGYTMHQDQEGDTDAGLK	1	Tau	190	181	TPPSSGEPPKSGDR	10	21.8348	4	979.417	3913.64	979.417	3913.64	0.451532
424_TPPSSGEPPKSGDR_863_IDHQGKLPVLLLGR_10_6_p0	His-HTRA1_S328A	122	117	IDHQGKLPVLLLGR	6	Tau	190	181	TPPSSGEPPKSGDR	10	9.07982	4	795.654	3178.59	795.653	3178.58	1.74264
424_TPPSSGEPPKSGDR_932_TDHGAEIVYKSPVVSGDTSPR_10_10_p0	Tau	395	386	TDHGAEIVYKSPVVSGDTSPR	10	Tau	190	181	TPPSSGEPPKSGDR	10	19.3121	5	767.956	3834.74	767.955	3834.74	1.48033
424_TPPSSGEPPKSGDR_984_IGSLDNITHVPGGGNKK_10_16_p0	Tau	369	354	IGSLDNITHVPGGGNKK	16	Tau	190	181	TPPSSGEPPKSGDR	10	14.2389	4	832.652	3326.58	832.646	3326.56	6.20976
427_MMSLTSSKAK_1004_IKDVDEKADIALIK_8_7_p0	His-HTRA1_S328A	109	103	IKDVDEKADIALIK	7	His-HTRA1_S328A	255	248	MMSLTSSKAK	8	14.3693	4	716.614	2862.43	716.611	2862.42	4.18497
427_MMSLTSSKAK_660_DVDEKADIALIK_8_5_p0	His-HTRA1_S328A	109	105	DVDEKADIALIK	5	His-HTRA1_S328A	255	248	MMSLTSSKAK	8	18.8732	3	874.755	2621.24	874.753	2621.24	2.03629
427_MMSLTSSKAK_1602_EVPVASGSGFIVSEDGLIVTNAHVVTNKHR_8_28_p0	His-HTRA1_S328A	86	59	EVPVASGSGFIVSEDGLIVTNAHVVTNKHR	28	His-HTRA1_S328A	255	248	MMSLTSSKAK	8	13.4774	5	885.841	4424.17	885.838	4424.15	3.17612
427_MMSLTSSKAK_596_NGATYEAKIK_8_8_p0	His-HTRA1_S328A	102	95	NGATYEAKIK	8	His-HTRA1_S328A	255	248	MMSLTSSKAK	8	5.78718	4	597.532	2386.1	597.531	2386.09	1.38433
427_MMSLTSSKAK_612_VTAGISFAIPSDKIK_8_13_p0	His-HTRA1_S328A	220	208	VTAGISFAIPSDKIK	13	His-HTRA1_S328A	255	248	MMSLTSSKAK	8	14.4228	4	710.606	2838.39	710.606	2838.39	-0.532296
427_MMSLTSSKAK_658_VELKNGATYEAK_8_4_p0	His-HTRA1_S328A	94	91	VELKNGATYEAK	4	His-HTRA1_S328A	255	248	MMSLTSSKAK	8	15.5932	4	654.559	2614.21	654.559	2614.21	0.117869
427_MMSLTSSKAK_750_HKYNFIADVVEK_8_2_p0	His-HTRA1_S328A	29	28	HKYNFIADVVEK	2	His-HTRA1_S328A	255	248	MMSLTSSKAK	8	15.6727	4	689.578	2754.28	689.577	2754.28	0.584593
427_MMSLTSSKAK_863_IDHQGKLPVLLLGR_8_6_p0	His-HTRA1_S328A	122	117	IDHQGKLPVLLLGR	6	His-HTRA1_S328A	255	248	MMSLTSSKAK	8	12.7997	5	571.099	2850.46	571.098	2850.45	1.96939
42_GADGKTK_100_SPSSAKSR_5_6_p0	Tau	240	235	SPSSAKSR	6	Tau	148	144	GADGKTK	5	7.64732	3	568.924	1703.75	568.924	1703.75	-0.892384
42_GADGKTK_1111_VQSKIGSLDNITHVPGGGNK_5_4_p0	Tau	353	350	VQSKIGSLDNITHVPGGGNK	4	Tau	148	144	GADGKTK	5	13.9819	4	727.36	2905.41	727.357	2905.4	5.19039
42_GADGKTK_62_LDFKDR_5_4_p0	Tau	347	344	LDFKDR	4	Tau	148	144	GADGKTK	5	11.3221	3	560.254	1677.74	560.254	1677.74	-0.689857
42_GADGKTK_715_IPAKTPPAPK_5_4_p0	Tau	174	171	IPAKTPPAPK	4	Tau	148	144	GADGKTK	5	9.63401	4	476.994	1903.95	476.993	1903.94	0.963858
42_GADGKTK_725_KDQGGYTMHQDQEGDTDAGLK_5_1_p0	Tau	24	24	KDQGGYTMHQDQEGDTDAGLK	1	Tau	148	144	GADGKTK	5	17.7388	4	795.588	3178.32	795.587	3178.32	0.76208
42_GADGKTK_73_KIETHK_5_1_p0	Tau	370	370	KIETHK	1	Tau	148	144	GADGKTK	5	9.12131	3	547.594	1639.76	547.594	1639.76	-1.12663
42_GADGKTK_984_IGSLDNITHVPGGGNKK_5_16_p0	Tau	369	354	IGSLDNITHVPGGGNKK	16	Tau	148	144	GADGKTK	5	5.36842	4	648.821	2591.25	648.817	2591.24	6.04041
441_DRHKDLK_1650_NGATYEAKIKDVDEKADIALIK_4_10_p0	His-HTRA1_S328A	104	95	NGATYEAKIKDVDEKADIALIK	10	DECOY_His-HTRA1_S328A	81	78	DRHKDLK	4	8.38069	4	882.193	3524.74	882.196	3524.76	-3.12926
443_KKYIGIR_1400_KKYIGIRMoxMoxSLTSSK_2_2_p0	His-HTRA1_S328A	242	241	KKYIGIRMoxidationMoxidationSLTSSK	2	His-HTRA1_S328A	242	241	KKYIGIR	2	4.89077	4	716.125	2860.47	716.126	2860.47	-1.06936
443_KKYIGIR_846_AITKKphoxohKYIGIR_2_6_p0	His-HTRA1_S328A	242	237	AITKK(227.98)KYIGIR	6	His-HTRA1_S328A	242	241	KKYIGIR	2	5.7314	4	652.584	2606.31	652.089	2604.33	760.838
64_KYIGIR_64_KYIGIR_1_1_p0	His-HTRA1_S328A	242	242	KYIGIR	1	His-HTRA1_S328A	242	242	KYIGIR	1	1.26809	3	569.975	1706.9	569.971	1706.89	7.5146
443_KKYIGIR_1749_ENDVIISINGQSVVSANDVSDVIKR_2_24_p0	His-HTRA1_S328A	314	291	ENDVIISINGQSVVSANDVSDVIKR	24	His-HTRA1_S328A	242	241	KKYIGIR	2	14.8801	4	940.239	3756.93	940.234	3756.91	5.09651
64_KYIGIR_1749_ENDVIISINGQSVVSANDVSDVIKR_1_24_p0	His-HTRA1_S328A	314	291	ENDVIISINGQSVVSANDVSDVIKR	24	His-HTRA1_S328A	242	242	KYIGIR	1	17.3055	4	908.219	3628.85	908.211	3628.81	9.3028
443_KKYIGIR_1795_IKDVDEKADIALIKIDHQGK_2_14_p0	His-HTRA1_S328A	116	103	IKDVDEKADIALIKIDHQGK	14	His-HTRA1_S328A	242	241	KKYIGIR	2	5.20699	4	834.702	3334.78	834.7	3334.77	3.05902
443_KKYIGIR_658_VELKNGATYEAK_2_4_p0	His-HTRA1_S328A	94	91	VELKNGATYEAK	4	His-HTRA1_S328A	242	241	KKYIGIR	2	6.04217	4	603.06	2408.21	603.061	2408.21	-1.50064
443_KKYIGIR_767_VELKNGATYEAKphoxnh2IK_2_4_p0	His-HTRA1_S328A	94	91	VELKNGATYEAK(227.00)IK	4	His-HTRA1_S328A	242	241	KKYIGIR	2	3.27916	4	720.107	2876.4	720.105	2876.39	2.49345
64_KYIGIR_658_VELKNGATYEAK_1_4_p0	His-HTRA1_S328A	94	91	VELKNGATYEAK	4	His-HTRA1_S328A	242	242	KYIGIR	1	10.1661	3	761.047	2280.12	761.047	2280.12	0.127449
452_AITKKphoxohK_1749_ENDVIISINGQSVVSANDVSDVIKR_4_24_p0	His-HTRA1_S328A	314	291	ENDVIISINGQSVVSANDVSDVIKR	24	His-HTRA1_S328A	240	237	AITKK(227.98)K	4	6.57349	4	949.961	3795.81	949.958	3795.8	3.25126
467_PVDLSKVTSK_887_SEKLDFKDRVQSK_6_7_p0	Tau	347	341	SEKLDFKDRVQSK	7	Tau	317	312	PVDLSKVTSK	6	3.49361	5	573.294	2861.43	573.292	2861.42	3.62885
62_LDFKDR_1313_HVPGGGSVQIVYKPVDLSKVTSK_4_19_p0	Tau	317	299	HVPGGGSVQIVYKPVDLSKVTSK	19	Tau	347	344	LDFKDR	4	14.0246	5	680.352	3396.72	680.35	3396.71	2.79937
62_LDFKDR_467_PVDLSKVTSK_4_6_p0	Tau	317	312	PVDLSKVTSK	6	Tau	347	344	LDFKDR	4	3.00377	3	692.667	2074.98	692.673	2075	-8.93948
468_IETHKLTFR_1111_VQSKIGSLDNITHVPGGGNK_5_4_p0	Tau	353	350	VQSKIGSLDNITHVPGGGNK	4	Tau	375	371	IETHKLTFR	5	19.6378	5	675.747	3373.7	675.744	3373.68	5.47137
468_IETHKLTFR_1404_VQSKphoxohIGSLDNITHVPGGGNKK_5_20_p0	Tau	369	350	VQSK(227.98)IGSLDNITHVPGGGNKK	20	Tau	375	371	IETHKLTFR	5	16.1969	4	933.448	3729.76	933.447	3729.76	0.878913
468_IETHKLTFR_468_IETHKLTFR_5_5_p0	Tau	375	371	IETHKLTFR	5	Tau	375	371	IETHKLTFR	5	15.8064	5	500.457	2497.25	500.458	2497.25	-0.519104
468_IETHKLTFR_478_AKTDHGAEIVYK_5_2_p0	Tau	385	384	AKTDHGAEIVYK	2	Tau	375	371	IETHKLTFR	5	23.712	4	672.083	2684.3	672.082	2684.3	1.22942
468_IETHKLTFR_740_ENAKphoxohAKTDHGAEIVYK_5_6_p0	Tau	385	380	ENAK(227.98)AKTDHGAEIVYK	6	Tau	375	371	IETHKLTFR	5	15.8197	4	839.632	3354.5	839.632	3354.5	0.0310428
468_IETHKLTFR_500_VQIINKK_5_6_p0	Tau	280	275	VQIINKK	6	Tau	375	371	IETHKLTFR	5	12.6741	3	732.726	2195.16	732.724	2195.15	2.27984
468_IETHKLTFR_554_SKIGSTENLK_5_2_p0	Tau	259	258	SKIGSTENLK	2	Tau	375	371	IETHKLTFR	5	9.69729	4	608.308	2429.2	608.307	2429.2	1.90974
468_IETHKLTFR_571_TPPAPKTPPSSGEPPK_5_6_p0	Tau	180	175	TPPAPKTPPSSGEPPK	6	Tau	375	371	IETHKLTFR	5	15.0642	4	736.12	2940.45	736.118	2940.44	3.39885
468_IETHKLTFR_642_KLDLSNVQSK_5_1_p0	Tau	281	281	KLDLSNVQSK	1	Tau	375	371	IETHKLTFR	5	10.9153	4	622.068	2484.24	622.068	2484.24	0.432781
468_IETHKLTFR_715_IPAKTPPAPK_5_4_p0	Tau	174	171	IPAKTPPAPK	4	Tau	375	371	IETHKLTFR	5	18.9156	3	791.751	2372.23	791.75	2372.23	1.28596
468_IETHKLTFR_725_KDQGGYTMHQDQEGDTDAGLK_5_1_p0	Tau	24	24	KDQGGYTMHQDQEGDTDAGLK	1	Tau	375	371	IETHKLTFR	5	7.7668	4	912.659	3646.61	912.658	3646.6	1.40463
468_IETHKLTFR_932_TDHGAEIVYKSPVVSGDTSPR_5_10_p0	Tau	395	386	TDHGAEIVYKSPVVSGDTSPR	10	Tau	375	371	IETHKLTFR	5	17.0457	5	714.551	3567.72	714.548	3567.7	4.21438
619_KIETHKLTFR_932_TDHGAEIVYKSPVVSGDTSPR_6_10_p0	Tau	395	386	TDHGAEIVYKSPVVSGDTSPR	10	Tau	375	370	KIETHKLTFR	6	13.2244	5	740.169	3695.81	740.167	3695.8	2.30469
469_LDLSNVQSKCcmGSK_1111_VQSKIGSLDNITHVPGGGNK_9_4_p0	Tau	353	350	VQSKIGSLDNITHVPGGGNK	4	Tau	290	282	LDLSNVQSKCcarbamidomethylGSK	9	13.7571	5	733.962	3664.77	733.958	3664.76	4.60022
469_LDLSNVQSKCcmGSK_1313_HVPGGGSVQIVYKPVDLSKVTSK_9_19_p0	Tau	317	299	HVPGGGSVQIVYKPVDLSKVTSK	19	Tau	290	282	LDLSNVQSKCcarbamidomethylGSK	9	14.6096	5	808.814	4039.03	808.81	4039.01	5.04447
469_LDLSNVQSKCcmGSK_469_LDLSNVQSKCcmGSK_9_9_p0	Tau	290	282	LDLSNVQSKCcarbamidomethylGSK	9	Tau	290	282	LDLSNVQSKCcarbamidomethylGSK	9	18.1101	4	770.858	3079.4	770.857	3079.4	1.06519
469_LDLSNVQSKCcmGSK_478_AKTDHGAEIVYK_9_2_p0	Tau	385	384	AKTDHGAEIVYK	2	Tau	290	282	LDLSNVQSKCcarbamidomethylGSK	9	18.6932	4	744.851	2975.38	744.851	2975.37	1.00059
469_LDLSNVQSKCcmGSK_500_VQIINKK_9_6_p0	Tau	280	275	VQIINKK	6	Tau	290	282	LDLSNVQSKCcarbamidomethylGSK	9	13.0386	3	829.75	2486.23	829.749	2486.22	1.60388
469_LDLSNVQSKCcmGSK_554_SKIGSTENLK_9_2_p0	Tau	259	258	SKIGSTENLK	2	Tau	290	282	LDLSNVQSKCcarbamidomethylGSK	9	7.09936	4	681.076	2720.28	681.075	2720.27	1.42344
469_LDLSNVQSKCcmGSK_609_VTSKCcmGSLGNIHHKPGGGQVEVK_9_4_p0	Tau	321	318	VTSKCcarbamidomethylGSLGNIHHKPGGGQVEVK	4	Tau	290	282	LDLSNVQSKCcarbamidomethylGSK	9	22.7256	5	807.591	4032.92	807.591	4032.92	-0.0300859
469_LDLSNVQSKCcmGSK_615_HQPGGGKVQIINK_9_7_p0	Tau	274	268	HQPGGGKVQIINK	7	Tau	290	282	LDLSNVQSKCcarbamidomethylGSK	9	12.0608	4	755.874	3019.47	755.872	3019.46	2.40345
469_LDLSNVQSKCcmGSK_642_KLDLSNVQSK_9_1_p0	Tau	281	281	KLDLSNVQSK	1	Tau	290	282	LDLSNVQSKCcarbamidomethylGSK	9	16.2223	4	694.841	2775.34	694.836	2775.32	7.27994
469_LDLSNVQSKCcmGSK_984_IGSLDNITHVPGGGNKK_9_16_p0	Tau	369	354	IGSLDNITHVPGGGNKK	16	Tau	290	282	LDLSNVQSKCcarbamidomethylGSK	9	10.9509	4	838.661	3350.61	838.656	3350.6	5.48354
478_AKTDHGAEIVYK_1111_VQSKIGSLDNITHVPGGGNK_2_4_p0	Tau	353	350	VQSKIGSLDNITHVPGGGNK	4	Tau	385	384	AKTDHGAEIVYK	2	20.2377	5	713.154	3560.73	713.153	3560.73	0.561589
478_AKTDHGAEIVYK_1313_HVPGGGSVQIVYKPVDLSKVTSK_2_19_p0	Tau	317	299	HVPGGGSVQIVYKPVDLSKVTSK	19	Tau	385	384	AKTDHGAEIVYK	2	9.30702	5	788.007	3935	788.005	3934.99	2.72191
478_AKTDHGAEIVYK_1583_VQSKphoxnh2IGSLDNITHVPGGGNKK_2_20_p0	Tau	369	350	VQSK(227.00)IGSLDNITHVPGGGNKK	20	Tau	385	384	AKTDHGAEIVYK	2	11.0382	4	979.959	3915.81	979.963	3915.82	-3.82956
478_AKTDHGAEIVYK_984_IGSLDNITHVPGGGNKK_2_16_p0	Tau	369	354	IGSLDNITHVPGGGNKK	16	Tau	385	384	AKTDHGAEIVYK	2	19.9513	5	650.323	3246.58	650.321	3246.57	2.75203
478_AKTDHGAEIVYK_35_GKAITK_2_2_p0	His-HTRA1_S328A	236	235	GKAITK	2	Tau	385	384	AKTDHGAEIVYK	2	7.82549	4	540.269	2157.05	540.27	2157.05	-1.97718
478_AKTDHGAEIVYK_478_AKTDHGAEIVYK_2_2_p0	Tau	385	384	AKTDHGAEIVYK	2	Tau	385	384	AKTDHGAEIVYK	2	24.4763	5	575.277	2871.35	575.277	2871.35	0.506963
478_AKTDHGAEIVYK_500_VQIINKK_2_6_p0	Tau	280	275	VQIINKK	6	Tau	385	384	AKTDHGAEIVYK	2	13.3758	3	795.074	2382.2	795.073	2382.2	0.964907
478_AKTDHGAEIVYK_554_SKIGSTENLK_2_2_p0	Tau	259	258	SKIGSTENLK	2	Tau	385	384	AKTDHGAEIVYK	2	16.2803	4	655.069	2616.25	655.069	2616.25	-0.369563
478_AKTDHGAEIVYK_571_TPPAPKTPPSSGEPPK_2_6_p0	Tau	180	175	TPPAPKTPPSSGEPPK	6	Tau	385	384	AKTDHGAEIVYK	2	11.952	4	782.882	3127.5	782.88	3127.49	2.51452
478_AKTDHGAEIVYK_609_VTSKCcmGSLGNIHHKPGGGQVEVK_2_4_p0	Tau	321	318	VTSKCcarbamidomethylGSLGNIHHKPGGGQVEVK	4	Tau	385	384	AKTDHGAEIVYK	2	12.0644	5	786.786	3928.89	786.786	3928.89	-0.411142
478_AKTDHGAEIVYK_615_HQPGGGKVQIINK_2_7_p0	Tau	274	268	HQPGGGKVQIINK	7	Tau	385	384	AKTDHGAEIVYK	2	15.2698	5	584.095	2915.44	584.094	2915.43	1.4501
478_AKTDHGAEIVYK_642_KLDLSNVQSK_2_1_p0	Tau	281	281	KLDLSNVQSK	1	Tau	385	384	AKTDHGAEIVYK	2	14.4476	4	668.831	2671.3	668.83	2671.29	2.10577
478_AKTDHGAEIVYK_656_CcmGSLGNIHHKPGGGQVEVK_2_10_p0	Tau	331	322	CcarbamidomethylGSLGNIHHKPGGGQVEVK	10	Tau	385	384	AKTDHGAEIVYK	2	24.787	4	879.42	3513.65	879.42	3513.65	0.501226
478_AKTDHGAEIVYK_67_GGKELGLR_2_3_p0	His-HTRA1_S328A	166	164	GGKELGLR	3	Tau	385	384	AKTDHGAEIVYK	2	15.3873	4	593.293	2369.14	593.293	2369.14	1.07133
478_AKTDHGAEIVYK_715_IPAKTPPAPK_2_4_p0	Tau	174	171	IPAKTPPAPK	4	Tau	385	384	AKTDHGAEIVYK	2	22.8973	4	640.828	2559.28	640.827	2559.28	1.51493
478_AKTDHGAEIVYK_725_KDQGGYTMHQDQEGDTDAGLK_2_1_p0	Tau	24	24	KDQGGYTMHQDQEGDTDAGLK	1	Tau	385	384	AKTDHGAEIVYK	2	21.163	4	959.42	3833.65	959.42	3833.65	0.162804
478_AKTDHGAEIVYK_745_CcmGSLGNIHHKPGGGQVEVKSEK_2_19_p0	Tau	340	322	CcarbamidomethylGSLGNIHHKPGGGQVEVKSEK	19	Tau	385	384	AKTDHGAEIVYK	2	13.1346	5	772.572	3857.82	772.571	3857.82	1.08706
478_AKTDHGAEIVYK_863_IDHQGKLPVLLLGR_2_6_p0	His-HTRA1_S328A	122	117	IDHQGKLPVLLLGR	6	Tau	385	384	AKTDHGAEIVYK	2	13.1937	4	775.658	3098.6	775.656	3098.6	1.81119
478_AKTDHGAEIVYK_932_TDHGAEIVYKSPVVSGDTSPR_2_10_p0	Tau	395	386	TDHGAEIVYKSPVVSGDTSPR	10	Tau	385	384	AKTDHGAEIVYK	2	26.8618	4	939.698	3754.76	939.695	3754.75	2.68117
47_AKGADGKTK_682_EPKKphoxohVAVVR_2_3_p0	Tau	224	222	EPKK(227.98)VAVVR	3	Tau	143	142	AKGADGKTK	2	5.87715	3	780.034	2337.08	780.034	2337.08	-0.801598
58_KAKGADGK_537_EPKKphoxnh2VAVVR_3_3_p0	Tau	224	222	EPKK(227.00)VAVVR	3	Tau	143	141	KAKGADGK	3	3.43237	4	559.769	2235.05	559.77	2235.05	-0.381588
486_AKELKDRHR_1107_HRVKVELKNGATYEAK_5_4_p0	His-HTRA1_S328A	90	87	HRVKVELKNGATYEAK	4	His-HTRA1_S328A	260	256	AKELKDRHR	5	6.5199	4	801.918	3203.64	801.916	3203.64	2.06207
500_VQIINKK_1057_LQTAPVPMPDLKNVK_6_12_p0	Tau	254	243	LQTAPVPMPDLKNVK	12	Tau	280	275	VQIINKK	6	8.03146	4	676.366	2701.43	676.364	2701.43	2.62681
500_VQIINKK_1092_KDQGGYTMHQDQEGDTDAGLKESPLQTPTEDGSEEPGSETSDAK_6_21_p0	Tau	44	24	KDQGGYTMHQDQEGDTDAGLKESPLQTPTEDGSEEPGSETSDAK	21	Tau	280	275	VQIINKK	6	8.82642	5	1144.3	5716.48	1144.31	5716.52	-5.6061
500_VQIINKK_1111_VQSKIGSLDNITHVPGGGNK_6_4_p0	Tau	353	350	VQSKIGSLDNITHVPGGGNK	4	Tau	280	275	VQIINKK	6	17.1164	4	768.904	3071.59	768.902	3071.58	2.23472
500_VQIINKK_1280_DNIKHVPGGGSVQIVYKPVDLSK_6_4_p0	Tau	298	295	DNIKHVPGGGSVQIVYKPVDLSK	4	Tau	280	275	VQIINKK	6	19.8908	5	701.178	3500.85	701.176	3500.84	3.06202
500_VQIINKK_500_VQIINKK_6_6_p0	Tau	280	275	VQIINKK	6	Tau	280	275	VQIINKK	6	14.7987	3	632.024	1893.05	632.024	1893.05	0.750429
500_VQIINKK_554_SKIGSTENLK_6_2_p0	Tau	259	258	SKIGSTENLK	2	Tau	280	275	VQIINKK	6	18.0558	3	710.04	2127.1	710.04	2127.1	0.255559
500_VQIINKK_609_VTSKCcmGSLGNIHHKPGGGQVEVK_6_4_p0	Tau	321	318	VTSKCcarbamidomethylGSLGNIHHKPGGGQVEVK	4	Tau	280	275	VQIINKK	6	9.41708	5	688.957	3439.75	688.956	3439.74	1.30465
500_VQIINKK_615_HQPGGGKVQIINK_6_7_p0	Tau	274	268	HQPGGGKVQIINK	7	Tau	280	275	VQIINKK	6	11.8738	4	607.579	2426.29	607.578	2426.28	1.06671
500_VQIINKK_642_KLDLSNVQSK_6_1_p0	Tau	281	281	KLDLSNVQSK	1	Tau	280	275	VQIINKK	6	4.67835	4	546.542	2182.14	546.542	2182.14	0.137082
500_VQIINKK_656_CcmGSLGNIHHKPGGGQVEVK_6_10_p0	Tau	331	322	CcarbamidomethylGSLGNIHHKPGGGQVEVK	10	Tau	280	275	VQIINKK	6	9.00073	5	605.91	3024.52	605.907	3024.5	4.84565
500_VQIINKK_67_GGKELGLR_6_3_p0	His-HTRA1_S328A	166	164	GGKELGLR	3	Tau	280	275	VQIINKK	6	9.08077	3	627.672	1879.99	627.671	1879.99	1.13543
500_VQIINKK_932_TDHGAEIVYKSPVVSGDTSPR_6_10_p0	Tau	395	386	TDHGAEIVYKSPVVSGDTSPR	10	Tau	280	275	VQIINKK	6	18.7137	4	817.412	3265.62	817.408	3265.6	4.66472
500_VQIINKK_984_IGSLDNITHVPGGGNKK_6_16_p0	Tau	369	354	IGSLDNITHVPGGGNKK	16	Tau	280	275	VQIINKK	6	16.8822	4	690.366	2757.44	690.363	2757.42	5.58207
535_KKphoxnh2YTIKAK_669_DRHKDLKEK_6_4_p0	DECOY_His-HTRA1_S328A	81	78	DRHKDLKEK	4	DECOY_His-HTRA1_S328A	105	100	KK(227.00)YTIKAK	6	5.45978	4	646.816	2583.23	646.814	2583.23	1.87561
537_EPKKphoxnh2VAVVR_687_IETHKLTFRENAK_3_5_p0	Tau	375	371	IETHKLTFRENAK	5	Tau	224	222	EPKK(227.00)VAVVR	3	10.6818	4	762.872	3047.46	762.874	3047.47	-3.03165
619_KIETHKLTFR_682_EPKKphoxohVAVVR_6_3_p0	Tau	224	222	EPKK(227.98)VAVVR	3	Tau	375	370	KIETHKLTFR	6	3.9515	4	684.591	2734.33	684.589	2734.33	2.2218
540_LDFKDRVQSK_555_GADGKTKIATPR_4_7_p0	Tau	150	144	GADGKTKIATPR	7	Tau	347	344	LDFKDRVQSK	4	3.31063	4	665.587	2658.32	665.586	2658.32	0.714412
62_LDFKDR_189_TKIATPR_4_2_p0	Tau	150	149	TKIATPR	2	Tau	347	344	LDFKDR	4	13.8327	3	596.961	1787.86	596.961	1787.86	-0.306176
541_VELKNGATYEAKphoxohIK_863_IDHQGKLPVLLLGR_4_6_p0	His-HTRA1_S328A	122	117	IDHQGKLPVLLLGR	6	His-HTRA1_S328A	94	91	VELKNGATYEAK(227.98)IK	4	8.57004	4	890.699	3558.77	890.696	3558.76	2.95528
658_VELKNGATYEAK_863_IDHQGKLPVLLLGR_4_6_p0	His-HTRA1_S328A	122	117	IDHQGKLPVLLLGR	6	His-HTRA1_S328A	94	91	VELKNGATYEAK	4	25.071	4	773.407	3089.6	773.406	3089.6	0.984962
752_VKVELKNGATYEAK_863_IDHQGKLPVLLLGR_6_6_p0	His-HTRA1_S328A	122	117	IDHQGKLPVLLLGR	6	His-HTRA1_S328A	94	89	VKVELKNGATYEAK	6	18.1745	5	664.36	3316.76	664.359	3316.76	0.80852
554_SKIGSTENLK_1009_LQTAPVPMoxPDLKNVK_2_12_p0	Tau	254	243	LQTAPVPMoxidationPDLKNVK	12	Tau	259	258	SKIGSTENLK	2	14.7524	4	738.876	2951.47	738.875	2951.47	1.1554
554_SKIGSTENLK_1111_VQSKIGSLDNITHVPGGGNK_2_4_p0	Tau	353	350	VQSKIGSLDNITHVPGGGNK	4	Tau	259	258	SKIGSTENLK	2	24.6383	4	827.416	3305.63	827.415	3305.63	1.37618
554_SKIGSTENLK_1280_DNIKHVPGGGSVQIVYKPVDLSK_2_4_p0	Tau	298	295	DNIKHVPGGGSVQIVYKPVDLSK	4	Tau	259	258	SKIGSTENLK	2	20.3472	4	934.735	3734.91	934.73	3734.89	5.16618
554_SKIGSTENLK_1313_HVPGGGSVQIVYKPVDLSKVTSK_2_19_p0	Tau	317	299	HVPGGGSVQIVYKPVDLSKVTSK	19	Tau	259	258	SKIGSTENLK	2	15.6656	5	736.986	3679.89	736.985	3679.89	1.98367
554_SKIGSTENLK_554_SKIGSTENLK_2_2_p0	Tau	259	258	SKIGSTENLK	2	Tau	259	258	SKIGSTENLK	2	18.8953	3	788.057	2361.15	788.056	2361.15	0.753278
554_SKIGSTENLK_615_HQPGGGKVQIINK_2_7_p0	Tau	274	268	HQPGGGKVQIINK	7	Tau	259	258	SKIGSTENLK	2	15.0485	4	666.092	2660.34	666.09	2660.33	1.77163
554_SKIGSTENLK_642_KLDLSNVQSK_2_1_p0	Tau	281	281	KLDLSNVQSK	1	Tau	259	258	SKIGSTENLK	2	9.58034	4	605.053	2416.18	605.054	2416.19	-1.57433
554_SKIGSTENLK_656_CcmGSLGNIHHKPGGGQVEVK_2_10_p0	Tau	331	322	CcarbamidomethylGSLGNIHHKPGGGQVEVK	10	Tau	259	258	SKIGSTENLK	2	20.4679	4	815.645	3258.55	815.645	3258.55	0.985756
554_SKIGSTENLK_715_IPAKTPPAPK_2_4_p0	Tau	174	171	IPAKTPPAPK	4	Tau	259	258	SKIGSTENLK	2	19.0547	3	769.065	2304.17	769.066	2304.18	-1.53
554_SKIGSTENLK_725_KDQGGYTMHQDQEGDTDAGLK_2_1_p0	Tau	24	24	KDQGGYTMHQDQEGDTDAGLK	1	Tau	259	258	SKIGSTENLK	2	17.6879	4	895.646	3578.55	895.645	3578.55	1.15442
554_SKIGSTENLK_863_IDHQGKLPVLLLGR_2_6_p0	His-HTRA1_S328A	122	117	IDHQGKLPVLLLGR	6	Tau	259	258	SKIGSTENLK	2	11.7872	4	711.882	2843.5	711.881	2843.49	0.839507
554_SKIGSTENLK_932_TDHGAEIVYKSPVVSGDTSPR_2_10_p0	Tau	395	386	TDHGAEIVYKSPVVSGDTSPR	10	Tau	259	258	SKIGSTENLK	2	14.5406	5	700.94	3499.66	700.937	3499.65	3.66913
554_SKIGSTENLK_984_IGSLDNITHVPGGGNKK_2_16_p0	Tau	369	354	IGSLDNITHVPGGGNKK	16	Tau	259	258	SKIGSTENLK	2	18.5442	4	748.876	2991.48	748.875	2991.47	1.65575
55_KKphoxnh2YIGIR_168_KKphoxohYIGIR_1_1_p0	His-HTRA1_S328A	241	241	KK(227.98)YIGIR	1	His-HTRA1_S328A	241	241	KK(227.00)YIGIR	1	4.65337	3	807.034	2418.08	807.028	2418.06	7.63033
571_TPPAPKTPPSSGEPPK_1210_LQTAPVPMoxPDLKNVKSK_6_12_p0	Tau	254	243	LQTAPVPMoxidationPDLKNVKSK	12	Tau	180	175	TPPAPKTPPSSGEPPK	6	9.67179	5	736.578	3677.85	736.576	3677.84	3.64226
571_TPPAPKTPPSSGEPPK_571_TPPAPKTPPSSGEPPK_6_6_p0	Tau	180	175	TPPAPKTPPSSGEPPK	6	Tau	180	175	TPPAPKTPPSSGEPPK	6	15.6649	4	846.918	3383.64	846.915	3383.63	2.63803
571_TPPAPKTPPSSGEPPK_715_IPAKTPPAPK_6_4_p0	Tau	174	171	IPAKTPPAPK	4	Tau	180	175	TPPAPKTPPSSGEPPK	6	22.4186	4	704.863	2815.42	704.862	2815.42	1.75289
571_TPPAPKTPPSSGEPPK_725_KDQGGYTMHQDQEGDTDAGLK_6_1_p0	Tau	24	24	KDQGGYTMHQDQEGDTDAGLK	1	Tau	180	175	TPPAPKTPPSSGEPPK	6	17.6765	4	1023.45	4089.78	1023.46	4089.79	-2.78984
571_TPPAPKTPPSSGEPPK_932_TDHGAEIVYKSPVVSGDTSPR_6_10_p0	Tau	395	386	TDHGAEIVYKSPVVSGDTSPR	10	Tau	180	175	TPPAPKTPPSSGEPPK	6	27.5182	4	1003.74	4010.91	1003.73	4010.89	4.30755
571_TPPAPKTPPSSGEPPK_984_IGSLDNITHVPGGGNKK_6_16_p0	Tau	369	354	IGSLDNITHVPGGGNKK	16	Tau	180	175	TPPAPKTPPSSGEPPK	6	14.2711	4	876.691	3502.74	876.686	3502.71	6.69884
596_NGATYEAKIK_1020_ADIALIKIDHQGK_8_7_p0	His-HTRA1_S328A	116	110	ADIALIKIDHQGK	7	His-HTRA1_S328A	102	95	NGATYEAKIK	8	15.8958	4	682.097	2724.36	682.095	2724.35	1.91647
855_NGATYEAKIKDVDEK_1020_ADIALIKIDHQGK_8_7_p0	His-HTRA1_S328A	116	110	ADIALIKIDHQGK	7	His-HTRA1_S328A	102	95	NGATYEAKIKDVDEK	8	24.8113	4	828.662	3310.62	828.66	3310.61	2.25129
596_NGATYEAKIK_1749_ENDVIISINGQSVVSANDVSDVIKR_8_24_p0	His-HTRA1_S328A	314	291	ENDVIISINGQSVVSANDVSDVIKR	24	His-HTRA1_S328A	102	95	NGATYEAKIK	8	16.928	4	994.495	3973.95	994.49	3973.93	5.26132
855_NGATYEAKIKDVDEK_1749_ENDVIISINGQSVVSANDVSDVIKR_8_24_p0	His-HTRA1_S328A	314	291	ENDVIISINGQSVVSANDVSDVIKR	24	His-HTRA1_S328A	102	95	NGATYEAKIKDVDEK	8	17.4706	5	913.052	4560.22	913.045	4560.19	6.66127
596_NGATYEAKIK_660_DVDEKADIALIK_8_5_p0	His-HTRA1_S328A	109	105	DVDEKADIALIK	5	His-HTRA1_S328A	102	95	NGATYEAKIK	8	16.8923	3	878.43	2632.27	878.43	2632.27	0.802578
596_NGATYEAKIK_750_HKYNFIADVVEK_8_2_p0	His-HTRA1_S328A	29	28	HKYNFIADVVEK	2	His-HTRA1_S328A	102	95	NGATYEAKIK	8	15.0799	4	692.336	2765.31	692.335	2765.31	1.19377
596_NGATYEAKIK_863_IDHQGKLPVLLLGR_8_6_p0	His-HTRA1_S328A	122	117	IDHQGKLPVLLLGR	6	His-HTRA1_S328A	102	95	NGATYEAKIK	8	17.6945	4	716.381	2861.49	716.378	2861.48	3.75684
599_IAEYTAGKNLEK_614_IKKFLTESHDR_8_3_p0	His-HTRA1_S328A	223	221	IKKFLTESHDR	3	DECOY_His-HTRA1_S328A	247	240	IAEYTAGKNLEK	8	4.32294	4	730.617	2918.44	730.613	2918.42	5.49788
5_KESFPK_715_IPAKTPPAPK_1_4_p0	Tau	174	171	IPAKTPPAPK	4	DECOY_His-HTRA1_S328A	284	284	KESFPK	1	8.39701	3	655.337	1962.99	655.336	1962.99	1.33093
5_KESFPK_786_LGQHDKIILAIDK_1_6_p0	DECOY_His-HTRA1_S328A	225	220	LGQHDKIILAIDK	6	DECOY_His-HTRA1_S328A	284	284	KESFPK	1	4.81504	3	803.414	2407.22	803.414	2407.22	0.162677
608_GPTAKIKTGDAKGK_874_LNIIQKVGGGPQK_7_6_p0	DECOY_Tau	167	162	LNIIQKVGGGPQK	6	DECOY_Tau	293	287	GPTAKIKTGDAKGK	7	6.18883	5	587.32	2931.56	587.319	2931.56	1.48476
609_VTSKCcmGSLGNIHHKPGGGQVEVK_1110_HVPGGGSVQIVYKPVDLSK_4_13_p0	Tau	311	299	HVPGGGSVQIVYKPVDLSK	13	Tau	321	318	VTSKCcarbamidomethylGSLGNIHHKPGGGQVEVK	4	18.9256	5	916.466	4577.29	916.465	4577.29	1.09075
609_VTSKCcmGSLGNIHHKPGGGQVEVK_642_KLDLSNVQSK_4_1_p0	Tau	281	281	KLDLSNVQSK	1	Tau	321	318	VTSKCcarbamidomethylGSLGNIHHKPGGGQVEVK	4	19.2106	5	746.775	3728.84	746.774	3728.83	1.72941
612_VTAGISFAIPSDKIK_750_HKYNFIADVVEK_13_2_p0	His-HTRA1_S328A	29	28	HKYNFIADVVEK	2	His-HTRA1_S328A	220	208	VTAGISFAIPSDKIK	13	12.5543	4	805.414	3217.62	805.41	3217.61	4.62428
612_VTAGISFAIPSDKIK_863_IDHQGKLPVLLLGR_13_6_p0	His-HTRA1_S328A	122	117	IDHQGKLPVLLLGR	6	His-HTRA1_S328A	220	208	VTAGISFAIPSDKIK	13	14.4647	4	829.453	3313.78	829.453	3313.78	-0.773698
615_HQPGGGKVQIINK_1110_HVPGGGSVQIVYKPVDLSK_7_13_p0	Tau	311	299	HVPGGGSVQIVYKPVDLSK	13	Tau	274	268	HQPGGGKVQIINK	7	8.70591	5	713.778	3563.85	713.773	3563.83	6.38096
615_HQPGGGKVQIINK_1111_VQSKIGSLDNITHVPGGGNK_7_4_p0	Tau	353	350	VQSKIGSLDNITHVPGGGNK	4	Tau	274	268	HQPGGGKVQIINK	7	13.149	5	721.972	3604.82	721.97	3604.82	2.08795
615_HQPGGGKVQIINK_1280_DNIKHVPGGGSVQIVYKPVDLSK_7_4_p0	Tau	298	295	DNIKHVPGGGSVQIVYKPVDLSK	4	Tau	274	268	HQPGGGKVQIINK	7	14.3579	5	807.826	4034.09	807.823	4034.08	3.54695
615_HQPGGGKVQIINK_615_HQPGGGKVQIINK_7_7_p0	Tau	274	268	HQPGGGKVQIINK	7	Tau	274	268	HQPGGGKVQIINK	7	17.9622	5	592.912	2959.52	592.911	2959.52	1.42073
615_HQPGGGKVQIINK_642_KLDLSNVQSK_7_1_p0	Tau	281	281	KLDLSNVQSK	1	Tau	274	268	HQPGGGKVQIINK	7	23.608	3	906.134	2715.38	906.132	2715.37	1.86847
615_HQPGGGKVQIINK_682_EPKKphoxohVAVVR_7_3_p0	Tau	224	222	EPKK(227.98)VAVVR	3	Tau	274	268	HQPGGGKVQIINK	7	5.51269	4	710.598	2838.36	710.349	2837.37	351.553
615_HQPGGGKVQIINK_932_TDHGAEIVYKSPVVSGDTSPR_7_10_p0	Tau	395	386	TDHGAEIVYKSPVVSGDTSPR	10	Tau	274	268	HQPGGGKVQIINK	7	17.8712	5	760.777	3798.85	760.775	3798.84	2.76234
615_HQPGGGKVQIINK_984_IGSLDNITHVPGGGNKK_7_16_p0	Tau	369	354	IGSLDNITHVPGGGNKK	16	Tau	274	268	HQPGGGKVQIINK	7	9.79509	4	823.678	3290.68	823.671	3290.66	8.35157
616_TPSLPTPPTREPKK_715_IPAKTPPAPK_13_4_p0	Tau	174	171	IPAKTPPAPK	4	Tau	224	212	TPSLPTPPTREPKK	13	19.4364	4	695.122	2776.46	695.121	2776.46	0.776577
616_TPSLPTPPTREPKK_932_TDHGAEIVYKSPVVSGDTSPR_13_10_p0	Tau	395	386	TDHGAEIVYKSPVVSGDTSPR	10	Tau	224	212	TPSLPTPPTREPKK	13	18.1097	4	993.989	3971.93	993.99	3971.93	-1.22506
616_TPSLPTPPTREPKK_984_IGSLDNITHVPGGGNKK_13_16_p0	Tau	369	354	IGSLDNITHVPGGGNKK	16	Tau	224	212	TPSLPTPPTREPKK	13	13.0573	5	693.761	3463.77	693.757	3463.75	5.87504
62_LDFKDR_100_SPSSAKSR_4_6_p0	Tau	240	235	SPSSAKSR	6	Tau	347	344	LDFKDR	4	14.7793	3	607.944	1820.81	607.944	1820.81	-0.105118
62_LDFKDR_1057_LQTAPVPMPDLKNVK_4_12_p0	Tau	254	243	LQTAPVPMPDLKNVK	12	Tau	347	344	LDFKDR	4	10.1543	4	664.084	2652.31	664.083	2652.3	2.29353
62_LDFKDR_1111_VQSKIGSLDNITHVPGGGNK_4_4_p0	Tau	353	350	VQSKIGSLDNITHVPGGGNK	4	Tau	347	344	LDFKDR	4	3.75882	4	756.616	3022.44	756.621	3022.45	-6.4295
62_LDFKDR_1152_VQSKIGSLDNITHVPGGGNKK_4_4_p0	Tau	353	350	VQSKIGSLDNITHVPGGGNKK	4	Tau	347	344	LDFKDR	4	11.5334	5	631.118	3150.55	631.117	3150.55	1.26634
62_LDFKDR_1520_VQSKIGSLDNITHVPGGGNKphoxohK_4_4_p0	Tau	353	350	VQSKIGSLDNITHVPGGGNK(227.98)K	4	Tau	347	344	LDFKDR	4	17.5767	4	845.64	3378.53	845.64	3378.53	-0.0304473
62_LDFKDR_1280_DNIKHVPGGGSVQIVYKPVDLSK_4_4_p0	Tau	298	295	DNIKHVPGGGSVQIVYKPVDLSK	4	Tau	347	344	LDFKDR	4	17.702	5	691.351	3451.72	691.351	3451.72	0.162141
62_LDFKDR_207_SEKLDFKDR_4_7_p0	Tau	347	341	SEKLDFKDR	7	Tau	347	344	LDFKDR	4	10.2418	4	535.748	2138.96	535.749	2138.97	-1.17995
62_LDFKDR_62_LDFKDR_4_4_p0	Tau	347	344	LDFKDR	4	Tau	347	344	LDFKDR	4	6.54384	4	449.706	1794.8	449.707	1794.8	-0.719784
62_LDFKDR_296_GAAPPGQKGQANATR_4_8_p0	Tau	163	156	GAAPPGQKGQANATR	8	Tau	347	344	LDFKDR	4	12.9604	4	607.288	2425.12	607.287	2425.12	1.42143
62_LDFKDR_326_PGGGQVEVKSEK_4_9_p0	Tau	340	332	PGGGQVEVKSEK	9	Tau	347	344	LDFKDR	4	12.1547	4	555.01	2216.01	555.011	2216.02	-2.26707
62_LDFKDR_745_CcmGSLGNIHHKPGGGQVEVKSEK_4_19_p0	Tau	340	322	CcarbamidomethylGSLGNIHHKPGGGQVEVKSEK	19	Tau	347	344	LDFKDR	4	16.9104	5	664.917	3319.55	664.916	3319.54	1.38774
62_LDFKDR_354_TPPKSPSSAK_4_4_p0	Tau	234	231	TPPKSPSSAK	4	Tau	347	344	LDFKDR	4	6.43673	4	501.239	2000.93	501.238	2000.92	0.493838
62_LDFKDR_355_IGSTENLKHQPGGGK_4_8_p0	Tau	267	260	IGSTENLKHQPGGGK	8	Tau	347	344	LDFKDR	4	14.6704	4	632.051	2524.17	632.051	2524.17	0.0919639
62_LDFKDR_424_TPPSSGEPPKSGDR_4_10_p0	Tau	190	181	TPPSSGEPPKSGDR	10	Tau	347	344	LDFKDR	4	9.51556	3	805.366	2413.07	805.36	2413.06	6.693
62_LDFKDR_468_IETHKLTFR_4_5_p0	Tau	375	371	IETHKLTFR	5	Tau	347	344	LDFKDR	4	13.9403	4	537.514	2146.03	537.513	2146.02	0.923164
62_LDFKDR_469_LDLSNVQSKCcmGSK_4_9_p0	Tau	290	282	LDLSNVQSKCcarbamidomethylGSK	9	Tau	347	344	LDFKDR	4	9.85045	4	610.282	2437.1	610.282	2437.1	0.729611
62_LDFKDR_478_AKTDHGAEIVYK_4_2_p0	Tau	385	384	AKTDHGAEIVYK	2	Tau	347	344	LDFKDR	4	17.5183	4	584.276	2333.07	584.276	2333.07	0.654559
62_LDFKDR_740_ENAKphoxohAKTDHGAEIVYK_4_6_p0	Tau	385	380	ENAK(227.98)AKTDHGAEIVYK	6	Tau	347	344	LDFKDR	4	5.95531	4	751.827	3003.28	751.825	3003.27	2.30786
62_LDFKDR_500_VQIINKK_4_6_p0	Tau	280	275	VQIINKK	6	Tau	347	344	LDFKDR	4	10.8004	3	615.648	1843.92	615.648	1843.92	0.00140987
62_LDFKDR_554_SKIGSTENLK_4_2_p0	Tau	259	258	SKIGSTENLK	2	Tau	347	344	LDFKDR	4	16.9571	3	693.666	2077.98	693.665	2077.97	1.93535
62_LDFKDR_609_VTSKCcmGSLGNIHHKPGGGQVEVK_4_4_p0	Tau	321	318	VTSKCcarbamidomethylGSLGNIHHKPGGGQVEVK	4	Tau	347	344	LDFKDR	4	13.4225	5	679.132	3390.62	679.131	3390.62	1.29996
62_LDFKDR_615_HQPGGGKVQIINK_4_7_p0	Tau	274	268	HQPGGGKVQIINK	7	Tau	347	344	LDFKDR	4	14.9579	4	595.298	2377.16	595.297	2377.16	2.48496
62_LDFKDR_616_TPSLPTPPTREPKK_4_13_p0	Tau	224	212	TPSLPTPPTREPKK	13	Tau	347	344	LDFKDR	4	11.797	4	638.572	2550.26	638.57	2550.25	2.19513
62_LDFKDR_642_KLDLSNVQSK_4_1_p0	Tau	281	281	KLDLSNVQSK	1	Tau	347	344	LDFKDR	4	14.2134	3	712.015	2133.02	712.012	2133.01	3.98525
62_LDFKDR_656_CcmGSLGNIHHKPGGGQVEVK_4_10_p0	Tau	331	322	CcarbamidomethylGSLGNIHHKPGGGQVEVK	10	Tau	347	344	LDFKDR	4	18.0593	4	744.852	2975.38	744.851	2975.37	1.22275
62_LDFKDR_67_GGKELGLR_4_3_p0	His-HTRA1_S328A	166	164	GGKELGLR	3	Tau	347	344	LDFKDR	4	12.4905	3	611.297	1830.87	611.296	1830.87	1.48105
62_LDFKDR_68_CcmGSKDNIK_4_4_p0	Tau	294	291	CcarbamidomethylGSKDNIK	4	Tau	347	344	LDFKDR	4	13.5413	3	641.948	1922.82	641.948	1922.82	-1.20469
62_LDFKDR_715_IPAKTPPAPK_4_4_p0	Tau	174	171	IPAKTPPAPK	4	Tau	347	344	LDFKDR	4	8.70339	4	506.259	2021.01	506.258	2021	1.36671
62_LDFKDR_725_KDQGGYTMHQDQEGDTDAGLK_4_1_p0	Tau	24	24	KDQGGYTMHQDQEGDTDAGLK	1	Tau	347	344	LDFKDR	4	16.6535	4	824.853	3295.38	824.851	3295.38	1.72883
62_LDFKDR_73_KIETHK_4_1_p0	Tau	370	370	KIETHK	1	Tau	347	344	LDFKDR	4	15.6988	3	586.614	1756.82	586.613	1756.82	0.417004
62_LDFKDR_88_KVAVVR_4_1_p0	Tau	225	225	KVAVVR	1	Tau	347	344	LDFKDR	4	11.8972	3	558.618	1672.83	558.619	1672.83	-0.129959
62_LDFKDR_932_TDHGAEIVYKSPVVSGDTSPR_4_10_p0	Tau	395	386	TDHGAEIVYKSPVVSGDTSPR	10	Tau	347	344	LDFKDR	4	18.9072	4	805.128	3216.48	805.126	3216.48	1.6192
62_LDFKDR_984_IGSLDNITHVPGGGNKK_4_16_p0	Tau	369	354	IGSLDNITHVPGGGNKK	16	Tau	347	344	LDFKDR	4	20.983	3	903.775	2708.3	903.773	2708.3	2.28948
641_NLEKVRVK_1749_ENDVIISINGQSVVSANDVSDVIKR_4_24_p0	His-HTRA1_S328A	314	291	ENDVIISINGQSVVSANDVSDVIKR	24	DECOY_His-HTRA1_S328A	251	248	NLEKVRVK	4	6.77414	4	967.255	3864.99	967.248	3864.96	7.09351
642_KLDLSNVQSK_1057_LQTAPVPMPDLKNVK_1_12_p0	Tau	254	243	LQTAPVPMPDLKNVK	12	Tau	281	281	KLDLSNVQSK	1	11.5973	4	748.638	2990.52	748.637	2990.52	0.719986
642_KLDLSNVQSK_1110_HVPGGGSVQIVYKPVDLSK_1_13_p0	Tau	311	299	HVPGGGSVQIVYKPVDLSK	13	Tau	281	281	KLDLSNVQSK	1	17.23	4	830.932	3319.7	830.929	3319.69	4.06428
642_KLDLSNVQSK_1111_VQSKIGSLDNITHVPGGGNK_1_4_p0	Tau	353	350	VQSKIGSLDNITHVPGGGNK	4	Tau	281	281	KLDLSNVQSK	1	20.5281	4	841.177	3360.68	841.175	3360.67	2.12848
642_KLDLSNVQSK_1313_HVPGGGSVQIVYKPVDLSKVTSK_1_19_p0	Tau	317	299	HVPGGGSVQIVYKPVDLSKVTSK	19	Tau	281	281	KLDLSNVQSK	1	12.9662	5	747.994	3734.93	747.993	3734.93	0.919607
642_KLDLSNVQSK_642_KLDLSNVQSK_1_1_p0	Tau	281	281	KLDLSNVQSK	1	Tau	281	281	KLDLSNVQSK	1	19.4296	3	824.752	2471.23	824.751	2471.23	1.34613
642_KLDLSNVQSK_656_CcmGSLGNIHHKPGGGQVEVK_1_10_p0	Tau	331	322	CcarbamidomethylGSLGNIHHKPGGGQVEVK	10	Tau	281	281	KLDLSNVQSK	1	15.0014	4	829.405	3313.59	829.405	3313.59	0.107476
642_KLDLSNVQSK_932_TDHGAEIVYKSPVVSGDTSPR_1_10_p0	Tau	395	386	TDHGAEIVYKSPVVSGDTSPR	10	Tau	281	281	KLDLSNVQSK	1	19.3023	4	889.679	3554.69	889.681	3554.69	-1.35085
642_KLDLSNVQSK_984_IGSLDNITHVPGGGNKK_1_16_p0	Tau	369	354	IGSLDNITHVPGGGNKK	16	Tau	281	281	KLDLSNVQSK	1	15.8051	4	762.636	3046.51	762.635	3046.51	0.592524
64_KYIGIR_1004_IKDVDEKADIALIK_1_7_p0	His-HTRA1_S328A	109	103	IKDVDEKADIALIK	7	His-HTRA1_S328A	242	242	KYIGIR	1	15.2504	4	633.089	2528.33	633.09	2528.33	-1.18334
64_KYIGIR_660_DVDEKADIALIK_1_5_p0	His-HTRA1_S328A	109	105	DVDEKADIALIK	5	His-HTRA1_S328A	242	242	KYIGIR	1	13.9128	3	763.391	2287.15	763.391	2287.15	0.301073
64_KYIGIR_150_VKVELK_1_2_p0	His-HTRA1_S328A	90	89	VKVELK	2	His-HTRA1_S328A	242	242	KYIGIR	1	10.7518	3	558.639	1672.9	558.639	1672.9	0.103772
64_KYIGIR_1602_EVPVASGSGFIVSEDGLIVTNAHVVTNKHR_1_28_p0	His-HTRA1_S328A	86	59	EVPVASGSGFIVSEDGLIVTNAHVVTNKHR	28	His-HTRA1_S328A	242	242	KYIGIR	1	16.7507	6	682.689	4090.09	682.685	4090.07	5.65399
64_KYIGIR_225_GKphoxohAITKK_1_6_p0	His-HTRA1_S328A	240	235	GK(227.98)AITKK	6	His-HTRA1_S328A	242	242	KYIGIR	1	7.45364	3	644.636	1930.89	644.64	1930.9	-6.87058
64_KYIGIR_229_IKDVDEK_1_2_p0	His-HTRA1_S328A	104	103	IKDVDEK	2	His-HTRA1_S328A	242	242	KYIGIR	1	16.3042	3	602.301	1803.88	602.301	1803.88	0.753154
64_KYIGIR_427_MMSLTSSKAK_1_8_p0	His-HTRA1_S328A	255	248	MMSLTSSKAK	8	His-HTRA1_S328A	242	242	KYIGIR	1	11.2303	3	681.335	2040.98	681.333	2040.98	3.187
64_KYIGIR_596_NGATYEAKIK_1_8_p0	His-HTRA1_S328A	102	95	NGATYEAKIK	8	His-HTRA1_S328A	242	242	KYIGIR	1	12.6265	3	685.011	2052.01	685.01	2052.01	1.28245
64_KYIGIR_612_VTAGISFAIPSDKIK_1_13_p0	His-HTRA1_S328A	220	208	VTAGISFAIPSDKIK	13	His-HTRA1_S328A	242	242	KYIGIR	1	12.678	4	627.086	2504.32	627.084	2504.31	2.85354
64_KYIGIR_67_GGKELGLR_1_3_p0	His-HTRA1_S328A	166	164	GGKELGLR	3	His-HTRA1_S328A	242	242	KYIGIR	1	16.1489	3	596.646	1786.92	596.645	1786.91	1.07034
64_KYIGIR_71_LPFSKR_1_5_p0	His-HTRA1_S328A	57	53	LPFSKR	5	His-HTRA1_S328A	242	242	KYIGIR	1	16.2147	3	569.299	1704.87	569.299	1704.88	-0.385014
64_KYIGIR_750_HKYNFIADVVEK_1_2_p0	His-HTRA1_S328A	29	28	HKYNFIADVVEK	2	His-HTRA1_S328A	242	242	KYIGIR	1	15.0525	4	606.056	2420.19	606.056	2420.19	0.756606
64_KYIGIR_863_IDHQGKLPVLLLGR_1_6_p0	His-HTRA1_S328A	122	117	IDHQGKLPVLLLGR	6	His-HTRA1_S328A	242	242	KYIGIR	1	18.7396	3	839.797	2516.37	839.796	2516.37	1.1205
656_CcmGSLGNIHHKPGGGQVEVK_1110_HVPGGGSVQIVYKPVDLSK_10_13_p0	Tau	311	299	HVPGGGSVQIVYKPVDLSK	13	Tau	331	322	CcarbamidomethylGSLGNIHHKPGGGQVEVK	10	14.3407	5	833.417	4162.05	833.416	4162.05	0.616443
656_CcmGSLGNIHHKPGGGQVEVK_1111_VQSKIGSLDNITHVPGGGNK_10_4_p0	Tau	353	350	VQSKIGSLDNITHVPGGGNK	4	Tau	331	322	CcarbamidomethylGSLGNIHHKPGGGQVEVK	10	28.8167	5	841.614	4203.03	841.614	4203.03	0.101514
656_CcmGSLGNIHHKPGGGQVEVK_932_TDHGAEIVYKSPVVSGDTSPR_10_10_p0	Tau	395	386	TDHGAEIVYKSPVVSGDTSPR	10	Tau	331	322	CcarbamidomethylGSLGNIHHKPGGGQVEVK	10	13.5321	6	733.853	4397.07	733.85	4397.05	4.09529
656_CcmGSLGNIHHKPGGGQVEVK_984_IGSLDNITHVPGGGNKK_10_16_p0	Tau	369	354	IGSLDNITHVPGGGNKK	16	Tau	331	322	CcarbamidomethylGSLGNIHHKPGGGQVEVK	10	10.0488	6	649.154	3888.88	649.153	3888.87	2.32875
658_VELKNGATYEAK_1020_ADIALIKIDHQGK_4_7_p0	His-HTRA1_S328A	116	110	ADIALIKIDHQGK	7	His-HTRA1_S328A	94	91	VELKNGATYEAK	4	18.2374	4	739.125	2952.47	739.123	2952.46	2.60465
658_VELKNGATYEAK_750_HKYNFIADVVEK_4_2_p0	His-HTRA1_S328A	29	28	HKYNFIADVVEK	2	His-HTRA1_S328A	94	91	VELKNGATYEAK	4	19.8622	4	749.363	2993.42	749.363	2993.42	0.588669
660_DVDEKADIALIK_863_IDHQGKLPVLLLGR_5_6_p0	His-HTRA1_S328A	122	117	IDHQGKLPVLLLGR	6	His-HTRA1_S328A	109	105	DVDEKADIALIK	5	17.3272	4	775.167	3096.64	775.164	3096.63	3.87555
863_IDHQGKLPVLLLGR_1004_IKDVDEKADIALIK_6_7_p0	His-HTRA1_S328A	109	103	IKDVDEKADIALIK	7	His-HTRA1_S328A	122	117	IDHQGKLPVLLLGR	6	22.3347	4	835.458	3337.8	835.459	3337.81	-0.278586
67_GGKELGLR_1004_IKDVDEKADIALIK_3_7_p0	His-HTRA1_S328A	109	103	IKDVDEKADIALIK	7	His-HTRA1_S328A	166	164	GGKELGLR	3	18.7082	4	653.097	2608.36	653.095	2608.35	3.63606
67_GGKELGLR_1831_NGATYEAKphoxohIKDVDEKADIALIK_3_15_p0	His-HTRA1_S328A	109	95	NGATYEAK(227.98)IKDVDEKADIALIK	15	His-HTRA1_S328A	166	164	GGKELGLR	3	13.2361	4	918.689	3670.73	918.687	3670.72	2.0179
67_GGKELGLR_482_IKphoxohDVDEKADIALIK_3_7_p0	His-HTRA1_S328A	109	103	IK(227.98)DVDEKADIALIK	7	His-HTRA1_S328A	166	164	GGKELGLR	3	13.0104	4	710.09	2836.33	710.091	2836.33	-0.625761
67_GGKELGLR_660_DVDEKADIALIK_3_5_p0	His-HTRA1_S328A	109	105	DVDEKADIALIK	5	His-HTRA1_S328A	166	164	GGKELGLR	3	12.7912	4	592.802	2367.18	592.8	2367.17	2.47009
67_GGKELGLR_1020_ADIALIKIDHQGK_3_7_p0	His-HTRA1_S328A	116	110	ADIALIKIDHQGK	7	His-HTRA1_S328A	166	164	GGKELGLR	3	12.151	3	820.761	2459.26	820.76	2459.26	1.20752
67_GGKELGLR_1031_VTAGISFAIPSDKphoxnh2IKK_3_15_p0	His-HTRA1_S328A	222	208	VTAGISFAIPSDK(227.00)IKK	15	His-HTRA1_S328A	166	164	GGKELGLR	3	6.88201	4	735.86	2939.41	735.863	2939.42	-4.14226
67_GGKELGLR_1174_VTAGISFAIPSDKIKK_3_15_p0	His-HTRA1_S328A	222	208	VTAGISFAIPSDKIKK	15	His-HTRA1_S328A	166	164	GGKELGLR	3	12.794	4	679.114	2712.43	679.114	2712.43	-0.0578328
67_GGKELGLR_114_AKELKphoxohDR_3_2_p0	His-HTRA1_S328A	257	256	AKELK(227.98)DR	2	His-HTRA1_S328A	166	164	GGKELGLR	3	7.16131	3	709.315	2124.92	709.317	2124.93	-2.90523
67_GGKELGLR_1174_VTAGISFAIPSDKIKK_3_13_p0	His-HTRA1_S328A	220	208	VTAGISFAIPSDKIKK	13	His-HTRA1_S328A	166	164	GGKELGLR	3	14.7183	4	679.114	2712.43	679.114	2712.43	0.434715
67_GGKELGLR_1409_VTAGISFAIPSDKIKphoxohK_3_13_p0	His-HTRA1_S328A	220	208	VTAGISFAIPSDKIK(227.98)K	13	His-HTRA1_S328A	166	164	GGKELGLR	3	6.49857	4	736.108	2940.4	736.109	2940.41	-1.82555
67_GGKELGLR_1464_VTAGISFAIPSDKIKphoxnh2K_3_13_p0	His-HTRA1_S328A	220	208	VTAGISFAIPSDKIK(227.00)K	13	His-HTRA1_S328A	166	164	GGKELGLR	3	6.88201	4	735.86	2939.41	735.863	2939.42	-4.14226
67_GGKELGLR_612_VTAGISFAIPSDKIK_3_13_p0	His-HTRA1_S328A	220	208	VTAGISFAIPSDKIK	13	His-HTRA1_S328A	166	164	GGKELGLR	3	13.5347	4	647.09	2584.33	647.09	2584.33	0.296453
67_GGKELGLR_150_VKVELK_3_2_p0	His-HTRA1_S328A	90	89	VKVELK	2	His-HTRA1_S328A	166	164	GGKELGLR	3	16.7456	3	585.313	1752.92	585.313	1752.92	0.484107
67_GGKELGLR_1602_EVPVASGSGFIVSEDGLIVTNAHVVTNKHR_3_28_p0	His-HTRA1_S328A	86	59	EVPVASGSGFIVSEDGLIVTNAHVVTNKHR	28	His-HTRA1_S328A	166	164	GGKELGLR	3	20.9228	5	835.028	4170.11	835.025	4170.09	3.65955
67_GGKELGLR_1749_ENDVIISINGQSVVSANDVSDVIKR_3_24_p0	His-HTRA1_S328A	314	291	ENDVIISINGQSVVSANDVSDVIKR	24	His-HTRA1_S328A	166	164	GGKELGLR	3	16.0255	4	928.22	3708.85	928.216	3708.84	3.83358
67_GGKELGLR_200_KFLTESHDR_3_1_p0	His-HTRA1_S328A	223	223	KFLTESHDR	1	His-HTRA1_S328A	166	164	GGKELGLR	3	11.1361	5	435.012	2170.02	435.011	2170.02	0.799378
67_GGKELGLR_215_IKphoxohKFLTESHDR_3_3_p0	His-HTRA1_S328A	223	221	IK(227.98)KFLTESHDR	3	His-HTRA1_S328A	166	164	GGKELGLR	3	16.0567	4	660.802	2639.18	660.803	2639.18	-0.960474
67_GGKELGLR_216_NLGLKEGR_3_5_p0	DECOY_His-HTRA1_S328A	175	171	NLGLKEGR	5	His-HTRA1_S328A	166	164	GGKELGLR	3	7.63024	3	642.326	1923.96	642.326	1923.96	-0.470593
67_GGKELGLR_229_IKDVDEK_3_2_p0	His-HTRA1_S328A	104	103	IKDVDEK	2	His-HTRA1_S328A	166	164	GGKELGLR	3	17.1765	3	628.976	1883.91	628.975	1883.9	1.26737
67_GGKELGLR_427_MMSLTSSKAK_3_8_p0	His-HTRA1_S328A	255	248	MMSLTSSKAK	8	His-HTRA1_S328A	166	164	GGKELGLR	3	12.0085	4	531.257	2121	531.257	2121	-0.174855
67_GGKELGLR_545_MoxMSLTSSKAK_3_8_p0	His-HTRA1_S328A	255	248	MoxidationMSLTSSKAK	8	His-HTRA1_S328A	166	164	GGKELGLR	3	8.12956	3	713.339	2137	713.339	2136.99	0.55433
67_GGKELGLR_546_MMoxSLTSSKAK_3_8_p0	His-HTRA1_S328A	255	248	MMoxidationSLTSSKAK	8	His-HTRA1_S328A	166	164	GGKELGLR	3	6.81527	3	713.344	2137.01	713.339	2136.99	6.93338
67_GGKELGLR_735_MMSLTSSKAKphoxohELK_3_8_p0	His-HTRA1_S328A	255	248	MMSLTSSKAK(227.98)ELK	8	His-HTRA1_S328A	166	164	GGKELGLR	3	6.11902	4	680.809	2719.21	680.808	2719.2	0.472981
67_GGKELGLR_596_NGATYEAKIK_3_8_p0	His-HTRA1_S328A	102	95	NGATYEAKIK	8	His-HTRA1_S328A	166	164	GGKELGLR	3	13.5513	3	711.685	2132.03	711.684	2132.03	1.35955
67_GGKELGLR_855_NGATYEAKIKDVDEK_3_8_p0	His-HTRA1_S328A	102	95	NGATYEAKIKDVDEK	8	His-HTRA1_S328A	166	164	GGKELGLR	3	14.2019	4	680.581	2718.29	680.58	2718.29	1.50835
67_GGKELGLR_658_VELKNGATYEAK_3_4_p0	His-HTRA1_S328A	94	91	VELKNGATYEAK	4	His-HTRA1_S328A	166	164	GGKELGLR	3	12.7622	4	591.046	2360.15	591.043	2360.14	5.28321
67_GGKELGLR_752_VKVELKNGATYEAK_3_6_p0	His-HTRA1_S328A	94	89	VKVELKNGATYEAK	6	His-HTRA1_S328A	166	164	GGKELGLR	3	10.5877	5	518.469	2587.31	518.468	2587.3	1.81759
67_GGKELGLR_67_GGKELGLR_3_3_p0	His-HTRA1_S328A	166	164	GGKELGLR	3	His-HTRA1_S328A	166	164	GGKELGLR	3	16.5497	3	623.32	1866.94	623.319	1866.94	0.793064
67_GGKELGLR_750_HKYNFIADVVEK_3_2_p0	His-HTRA1_S328A	29	28	HKYNFIADVVEK	2	His-HTRA1_S328A	166	164	GGKELGLR	3	20.1125	3	834.413	2500.22	834.412	2500.22	0.207422
67_GGKELGLR_863_IDHQGKLPVLLLGR_3_6_p0	His-HTRA1_S328A	122	117	IDHQGKLPVLLLGR	6	His-HTRA1_S328A	166	164	GGKELGLR	3	20.6381	3	866.471	2596.39	866.47	2596.39	0.567172
68_CcmGSKDNIK_100_SPSSAKSR_4_6_p0	Tau	240	235	SPSSAKSR	6	Tau	294	291	CcarbamidomethylGSKDNIK	4	15.058	3	650.619	1948.84	650.619	1948.83	0.664807
68_CcmGSKDNIK_1110_HVPGGGSVQIVYKPVDLSK_4_13_p0	Tau	311	299	HVPGGGSVQIVYKPVDLSK	13	Tau	294	291	CcarbamidomethylGSKDNIK	4	14.0828	4	778.385	3109.51	778.381	3109.49	4.79825
68_CcmGSKDNIK_1111_VQSKIGSLDNITHVPGGGNK_4_4_p0	Tau	353	350	VQSKIGSLDNITHVPGGGNK	4	Tau	294	291	CcarbamidomethylGSKDNIK	4	14.8237	4	788.629	3150.48	788.627	3150.48	1.41856
68_CcmGSKDNIK_1313_HVPGGGSVQIVYKPVDLSKVTSK_4_19_p0	Tau	317	299	HVPGGGSVQIVYKPVDLSKVTSK	19	Tau	294	291	CcarbamidomethylGSKDNIK	4	10.9228	5	705.956	3524.75	705.955	3524.74	2.19071
68_CcmGSKDNIK_136_SEKLDFK_4_3_p0	Tau	343	341	SEKLDFK	3	Tau	294	291	CcarbamidomethylGSKDNIK	4	15.0711	3	666.297	1995.87	666.296	1995.86	1.59209
68_CcmGSKDNIK_355_IGSTENLKHQPGGGK_4_8_p0	Tau	267	260	IGSTENLKHQPGGGK	8	Tau	294	291	CcarbamidomethylGSKDNIK	4	16.2465	4	664.059	2652.21	664.057	2652.2	2.26609
68_CcmGSKDNIK_469_LDLSNVQSKCcmGSK_4_9_p0	Tau	290	282	LDLSNVQSKCcarbamidomethylGSK	9	Tau	294	291	CcarbamidomethylGSKDNIK	4	14.9557	3	856.047	2565.12	856.049	2565.12	-1.51314
68_CcmGSKDNIK_478_AKTDHGAEIVYK_4_2_p0	Tau	385	384	AKTDHGAEIVYK	2	Tau	294	291	CcarbamidomethylGSKDNIK	4	17.0717	4	616.283	2461.1	616.282	2461.1	1.14141
68_CcmGSKDNIK_500_VQIINKK_4_6_p0	Tau	280	275	VQIINKK	6	Tau	294	291	CcarbamidomethylGSKDNIK	4	14.0182	3	658.324	1971.95	658.324	1971.95	1.2194
68_CcmGSKDNIK_554_SKIGSTENLK_4_2_p0	Tau	259	258	SKIGSTENLK	2	Tau	294	291	CcarbamidomethylGSKDNIK	4	17.8318	3	736.341	2206	736.34	2206	1.39692
68_CcmGSKDNIK_609_VTSKCcmGSLGNIHHKPGGGQVEVK_4_4_p0	Tau	321	318	VTSKCcarbamidomethylGSLGNIHHKPGGGQVEVK	4	Tau	294	291	CcarbamidomethylGSKDNIK	4	11.3581	5	704.736	3518.65	704.736	3518.64	0.589905
68_CcmGSKDNIK_615_HQPGGGKVQIINK_4_7_p0	Tau	274	268	HQPGGGKVQIINK	7	Tau	294	291	CcarbamidomethylGSKDNIK	4	17.1987	4	627.304	2505.19	627.303	2505.18	1.72009
68_CcmGSKDNIK_642_KLDLSNVQSK_4_1_p0	Tau	281	281	KLDLSNVQSK	1	Tau	294	291	CcarbamidomethylGSKDNIK	4	15.1867	3	754.688	2261.04	754.687	2261.04	1.00334
68_CcmGSKDNIK_68_CcmGSKDNIK_4_4_p0	Tau	294	291	CcarbamidomethylGSKDNIK	4	Tau	294	291	CcarbamidomethylGSKDNIK	4	13.672	3	684.623	2050.85	684.624	2050.85	-0.284468
68_CcmGSKDNIK_770_KIETHKLTFRENAK_4_6_p0	Tau	375	370	KIETHKLTFRENAK	6	Tau	294	291	CcarbamidomethylGSKDNIK	4	5.14525	5	569.88	2844.36	569.88	2844.36	0.128558
68_CcmGSKDNIK_932_TDHGAEIVYKSPVVSGDTSPR_4_10_p0	Tau	395	386	TDHGAEIVYKSPVVSGDTSPR	10	Tau	294	291	CcarbamidomethylGSKDNIK	4	15.495	4	837.13	3344.49	837.133	3344.5	-2.81951
707_GARQDHSETLKK_353_TVVAKphoxnh2KVPR_11_6_p0	DECOY_Tau	217	212	TVVAK(227.00)KVPR	6	DECOY_His-HTRA1_S328A	118	108	GARQDHSETLKK	11	7.79678	3	935.116	2802.33	935.116	2802.33	0.596148
708_SASSPKSPPRTVVAK_1041_IGSLDNITHVPGGGNKKphoxohIETHK_6_16_p0	Tau	369	354	IGSLDNITHVPGGGNKK(227.98)IETHK	16	DECOY_Tau	207	202	SASSPKSPPRTVVAK	6	5.71373	5	853.616	4263.04	853.615	4263.04	0.386031
715_IPAKTPPAPK_1111_VQSKIGSLDNITHVPGGGNK_4_4_p0	Tau	353	350	VQSKIGSLDNITHVPGGGNK	4	Tau	174	171	IPAKTPPAPK	4	14.7962	5	650.74	3248.67	650.739	3248.66	1.87113
715_IPAKTPPAPK_715_IPAKTPPAPK_4_4_p0	Tau	174	171	IPAKTPPAPK	4	Tau	174	171	IPAKTPPAPK	4	18.296	3	750.078	2247.21	750.076	2247.21	1.89818
715_IPAKTPPAPK_932_TDHGAEIVYKSPVVSGDTSPR_4_10_p0	Tau	395	386	TDHGAEIVYKSPVVSGDTSPR	10	Tau	174	171	IPAKTPPAPK	4	17.0805	5	689.545	3442.69	689.543	3442.68	1.55857
715_IPAKTPPAPK_984_IGSLDNITHVPGGGNKK_4_16_p0	Tau	369	354	IGSLDNITHVPGGGNKK	16	Tau	174	171	IPAKTPPAPK	4	19.9004	4	734.634	2934.51	734.632	2934.5	2.42124
71_LPFSKR_1020_ADIALIKIDHQGK_5_7_p0	His-HTRA1_S328A	116	110	ADIALIKIDHQGK	7	His-HTRA1_S328A	57	53	LPFSKR	5	7.89181	4	595.312	2377.22	595.312	2377.22	0.530928
71_LPFSKR_1749_ENDVIISINGQSVVSANDVSDVIKR_5_24_p0	His-HTRA1_S328A	314	291	ENDVIISINGQSVVSANDVSDVIKR	24	His-HTRA1_S328A	57	53	LPFSKR	5	12.3641	4	907.709	3626.81	907.707	3626.8	1.95686
71_LPFSKR_612_VTAGISFAIPSDKIK_5_13_p0	His-HTRA1_S328A	220	208	VTAGISFAIPSDKIK	13	His-HTRA1_S328A	57	53	LPFSKR	5	10.2074	4	626.581	2502.3	626.58	2502.29	1.37839
71_LPFSKR_660_DVDEKADIALIK_5_5_p0	His-HTRA1_S328A	109	105	DVDEKADIALIK	5	His-HTRA1_S328A	57	53	LPFSKR	5	15.1212	3	762.72	2285.14	762.719	2285.13	2.20188
71_LPFSKR_71_LPFSKR_5_5_p0	His-HTRA1_S328A	57	53	LPFSKR	5	His-HTRA1_S328A	57	53	LPFSKR	5	11.7582	3	568.628	1702.86	568.627	1702.86	0.801358
71_LPFSKR_863_IDHQGKLPVLLLGR_5_6_p0	His-HTRA1_S328A	122	117	IDHQGKLPVLLLGR	6	His-HTRA1_S328A	57	53	LPFSKR	5	9.13407	3	839.124	2514.35	839.124	2514.35	-0.779684
725_KDQGGYTMHQDQEGDTDAGLK_1249_ESPLQTPTEDGSEEPGSETSDAKSTPTAEDVTAPLVDEGAPGK_1_23_p0	Tau	67	45	ESPLQTPTEDGSEEPGSETSDAKSTPTAEDVTAPLVDEGAPGK	23	Tau	24	24	KDQGGYTMHQDQEGDTDAGLK	1	17.1857	6	1139.16	6828.93	1139.16	6828.93	-0.147139
725_KDQGGYTMHQDQEGDTDAGLK_861_KFLTESHDRQAKGK_1_12_p0	His-HTRA1_S328A	234	223	KFLTESHDRQAKGK	12	Tau	24	24	KDQGGYTMHQDQEGDTDAGLK	1	7.78512	5	830.371	4146.82	830.375	4146.84	-5.14038
725_KDQGGYTMHQDQEGDTDAGLK_932_TDHGAEIVYKSPVVSGDTSPR_1_10_p0	Tau	395	386	TDHGAEIVYKSPVVSGDTSPR	10	Tau	24	24	KDQGGYTMHQDQEGDTDAGLK	1	23.5798	5	944.419	4717.06	944.418	4717.06	1.12606
725_KDQGGYTMHQDQEGDTDAGLK_984_IGSLDNITHVPGGGNKK_1_16_p0	Tau	369	354	IGSLDNITHVPGGGNKK	16	Tau	24	24	KDQGGYTMHQDQEGDTDAGLK	1	19.5206	5	842.784	4208.89	842.782	4208.87	2.50415
73_KIETHK_100_SPSSAKSR_1_6_p0	Tau	240	235	SPSSAKSR	6	Tau	370	370	KIETHK	1	11.0674	4	446.714	1782.83	446.715	1782.83	-0.77678
73_KIETHK_1057_LQTAPVPMPDLKNVK_1_12_p0	Tau	254	243	LQTAPVPMPDLKNVK	12	Tau	370	370	KIETHK	1	10.0459	4	654.588	2614.32	654.588	2614.32	0.572283
73_KIETHK_1111_VQSKIGSLDNITHVPGGGNK_1_4_p0	Tau	353	350	VQSKIGSLDNITHVPGGGNK	4	Tau	370	370	KIETHK	1	17.1728	4	747.13	2984.49	747.126	2984.48	5.5769
73_KIETHK_136_SEKLDFK_1_3_p0	Tau	343	341	SEKLDFK	3	Tau	370	370	KIETHK	1	10.2285	4	458.472	1829.86	458.472	1829.86	0.237796
73_KIETHK_189_TKIATPR_1_2_p0	Tau	150	149	TKIATPR	2	Tau	370	370	KIETHK	1	13.393	3	584.304	1749.89	584.301	1749.88	5.12698
73_KIETHK_296_GAAPPGQKGQANATR_1_8_p0	Tau	163	156	GAAPPGQKGQANATR	8	Tau	370	370	KIETHK	1	12.1644	3	796.722	2387.14	796.72	2387.14	1.99343
73_KIETHK_354_TPPKSPSSAK_1_4_p0	Tau	234	231	TPPKSPSSAK	4	Tau	370	370	KIETHK	1	13.7554	3	655.323	1962.95	655.322	1962.95	0.467461
73_KIETHK_355_IGSTENLKHQPGGGK_1_8_p0	Tau	267	260	IGSTENLKHQPGGGK	8	Tau	370	370	KIETHK	1	11.3095	5	498.246	2486.2	498.246	2486.2	-0.179123
73_KIETHK_424_TPPSSGEPPKSGDR_1_10_p0	Tau	190	181	TPPSSGEPPKSGDR	10	Tau	370	370	KIETHK	1	12.1819	4	594.777	2375.08	594.777	2375.08	-0.470244
73_KIETHK_468_IETHKLTFR_1_5_p0	Tau	375	371	IETHKLTFR	5	Tau	370	370	KIETHK	1	18.0778	3	703.69	2108.05	703.689	2108.05	0.985557
73_KIETHK_469_LDLSNVQSKCcmGSK_1_9_p0	Tau	290	282	LDLSNVQSKCcarbamidomethylGSK	9	Tau	370	370	KIETHK	1	11.2967	4	600.789	2399.13	600.787	2399.12	2.41553
73_KIETHK_500_VQIINKK_1_6_p0	Tau	280	275	VQIINKK	6	Tau	370	370	KIETHK	1	10.4645	3	602.989	1805.95	602.989	1805.94	1.30048
73_KIETHK_554_SKIGSTENLK_1_2_p0	Tau	259	258	SKIGSTENLK	2	Tau	370	370	KIETHK	1	11.9196	3	681.006	2040	681.005	2039.99	1.28167
73_KIETHK_571_TPPAPKTPPSSGEPPK_1_6_p0	Tau	180	175	TPPAPKTPPSSGEPPK	6	Tau	370	370	KIETHK	1	8.7111	4	638.817	2551.24	638.816	2551.24	1.14538
73_KIETHK_609_VTSKCcmGSLGNIHHKPGGGQVEVK_1_4_p0	Tau	321	318	VTSKCcarbamidomethylGSLGNIHHKPGGGQVEVK	4	Tau	370	370	KIETHK	1	12.4772	5	671.535	3352.64	671.535	3352.64	-0.0871952
73_KIETHK_615_HQPGGGKVQIINK_1_7_p0	Tau	274	268	HQPGGGKVQIINK	7	Tau	370	370	KIETHK	1	10.6396	4	585.802	2339.18	585.802	2339.18	-0.371014
73_KIETHK_642_KLDLSNVQSK_1_1_p0	Tau	281	281	KLDLSNVQSK	1	Tau	370	370	KIETHK	1	9.32318	4	524.766	2095.03	524.766	2095.04	-0.773671
73_KIETHK_656_CcmGSLGNIHHKPGGGQVEVK_1_10_p0	Tau	331	322	CcarbamidomethylGSLGNIHHKPGGGQVEVK	10	Tau	370	370	KIETHK	1	13.8075	4	735.356	2937.4	735.356	2937.4	-0.180046
73_KIETHK_67_GGKELGLR_1_3_p0	His-HTRA1_S328A	166	164	GGKELGLR	3	Tau	370	370	KIETHK	1	8.57775	4	449.229	1792.89	449.229	1792.89	0.361502
73_KIETHK_715_IPAKTPPAPK_1_4_p0	Tau	174	171	IPAKTPPAPK	4	Tau	370	370	KIETHK	1	14.7518	3	662.016	1983.03	662.015	1983.02	1.98717
73_KIETHK_73_KIETHK_1_1_p0	Tau	370	370	KIETHK	1	Tau	370	370	KIETHK	1	14.2983	3	573.953	1718.84	573.954	1718.84	-0.727468
73_KIETHK_88_KVAVVR_1_1_p0	Tau	225	225	KVAVVR	1	Tau	370	370	KIETHK	1	14.4417	3	545.959	1634.86	545.959	1634.85	0.329448
73_KIETHK_932_TDHGAEIVYKSPVVSGDTSPR_1_10_p0	Tau	395	386	TDHGAEIVYKSPVVSGDTSPR	10	Tau	370	370	KIETHK	1	14.0962	4	795.632	3178.5	795.632	3178.5	0.0368517
73_KIETHK_984_IGSLDNITHVPGGGNKK_1_16_p0	Tau	369	354	IGSLDNITHVPGGGNKK	16	Tau	370	370	KIETHK	1	11.6359	5	535.072	2670.32	535.071	2670.32	1.96706
745_CcmGSLGNIHHKPGGGQVEVKSEK_984_IGSLDNITHVPGGGNKK_19_16_p0	Tau	369	354	IGSLDNITHVPGGGNKK	16	Tau	340	322	CcarbamidomethylGSLGNIHHKPGGGQVEVKSEK	19	14.6471	5	847.618	4233.05	847.616	4233.04	2.75515
750_HKYNFIADVVEK_1004_IKDVDEKADIALIK_2_7_p0	His-HTRA1_S328A	109	103	IKDVDEKADIALIK	7	His-HTRA1_S328A	29	28	HKYNFIADVVEK	2	19.306	4	811.416	3241.63	811.415	3241.63	0.612387
750_HKYNFIADVVEK_1602_EVPVASGSGFIVSEDGLIVTNAHVVTNKHR_2_28_p0	His-HTRA1_S328A	86	59	EVPVASGSGFIVSEDGLIVTNAHVVTNKHR	28	His-HTRA1_S328A	29	28	HKYNFIADVVEK	2	15.4204	6	801.573	4803.39	801.569	4803.37	5.12811
750_HKYNFIADVVEK_750_HKYNFIADVVEK_2_2_p0	His-HTRA1_S328A	29	28	HKYNFIADVVEK	2	His-HTRA1_S328A	29	28	HKYNFIADVVEK	2	25.9361	4	784.381	3133.5	784.381	3133.5	0.349812
750_HKYNFIADVVEK_863_IDHQGKLPVLLLGR_2_6_p0	His-HTRA1_S328A	122	117	IDHQGKLPVLLLGR	6	His-HTRA1_S328A	29	28	HKYNFIADVVEK	2	28.7488	4	808.425	3229.67	808.425	3229.67	0.908184
800_NVKSKIGSTENLK_1204_VKVELKphoxnh2NGATYEAK_5_2_p0	His-HTRA1_S328A	90	89	VKVELK(227.00)NGATYEAK	2	Tau	259	255	NVKSKIGSTENLK	5	8.9858	5	681.53	3402.62	681.53	3402.61	0.298202
80_AITKphoxohKK_1749_ENDVIISINGQSVVSANDVSDVIKR_5_24_p0	His-HTRA1_S328A	314	291	ENDVIISINGQSVVSANDVSDVIKR	24	His-HTRA1_S328A	241	237	AITK(227.98)KK	5	6.57349	4	949.961	3795.81	949.958	3795.8	3.25126
85_SDGKSPPEGSSPPK_417_TPAPPKTAPR_4_6_p0	DECOY_Tau	267	262	TPAPPKTAPR	6	DECOY_Tau	251	248	SDGKSPPEGSSPPK	4	5.33515	4	654.31	2613.21	654.31	2613.21	-0.0933208
85_SDGKSPPEGSSPPK_571_TPPAPKTPPSSGEPPK_4_6_p0	Tau	180	175	TPPAPKTPPSSGEPPK	6	DECOY_Tau	251	248	SDGKSPPEGSSPPK	4	5.66509	4	792.376	3165.48	792.371	3165.45	6.58393
863_IDHQGKLPVLLLGR_1552_YNFIADVVEKIAPAVVHIELFR_6_10_p0	His-HTRA1_S328A	39	30	YNFIADVVEKIAPAVVHIELFR	10	His-HTRA1_S328A	122	117	IDHQGKLPVLLLGR	6	18.0544	5	863.074	4310.33	863.068	4310.3	7.37713
863_IDHQGKLPVLLLGR_863_IDHQGKLPVLLLGR_6_6_p0	His-HTRA1_S328A	122	117	IDHQGKLPVLLLGR	6	His-HTRA1_S328A	122	117	IDHQGKLPVLLLGR	6	19.1485	4	832.468	3325.84	832.468	3325.84	0.135344
86_DKSSVR_668_GPTAKIKTGDAK_2_7_p0	DECOY_Tau	293	287	GPTAKIKTGDAK	7	DECOY_Tau	311	310	DKSSVR	2	4.84311	3	696.35	2086.03	696.344	2086.01	9.56784
88_KVAVVR_1009_LQTAPVPMoxPDLKNVK_1_12_p0	Tau	254	243	LQTAPVPMoxidationPDLKNVK	12	Tau	225	225	KVAVVR	1	8.7277	3	849.784	2546.33	849.785	2546.33	-0.840581
88_KVAVVR_1057_LQTAPVPMPDLKNVK_1_12_p0	Tau	254	243	LQTAPVPMPDLKNVK	12	Tau	225	225	KVAVVR	1	15.0444	3	844.455	2530.34	844.453	2530.34	1.51782
88_KVAVVR_1076_DQGGYTMHQDQEGDTDAGLKESPLQTPTEDGSEEPGSETSDAK_1_20_p0	Tau	44	25	DQGGYTMHQDQEGDTDAGLKESPLQTPTEDGSEEPGSETSDAK	20	Tau	225	225	KVAVVR	1	20.4708	5	1084.48	5417.37	1084.47	5417.33	7.57359
88_KVAVVR_1110_HVPGGGSVQIVYKPVDLSK_1_13_p0	Tau	311	299	HVPGGGSVQIVYKPVDLSK	13	Tau	225	225	KVAVVR	1	14.5136	4	715.879	2859.49	715.883	2859.5	-6.01428
88_KVAVVR_1111_VQSKIGSLDNITHVPGGGNK_1_4_p0	Tau	353	350	VQSKIGSLDNITHVPGGGNK	4	Tau	225	225	KVAVVR	1	18.9339	4	726.132	2900.5	726.13	2900.49	3.28466
88_KVAVVR_1211_AKTDHGAEIVYKSPVVSGDTSPR_1_2_p0	Tau	385	384	AKTDHGAEIVYKSPVVSGDTSPR	2	Tau	225	225	KVAVVR	1	8.01254	4	824.419	3293.65	824.418	3293.64	1.17898
88_KVAVVR_478_AKTDHGAEIVYK_1_2_p0	Tau	385	384	AKTDHGAEIVYK	2	Tau	225	225	KVAVVR	1	14.8165	3	738.044	2211.11	738.044	2211.11	0.351226
88_KVAVVR_1259_AKphoxohTDHGAEIVYKSPVVSGDTSPR_1_12_p0	Tau	395	384	AK(227.98)TDHGAEIVYKSPVVSGDTSPR	12	Tau	225	225	KVAVVR	1	10.3824	4	881.418	3521.64	881.414	3521.63	4.35598
88_KVAVVR_932_TDHGAEIVYKSPVVSGDTSPR_1_10_p0	Tau	395	386	TDHGAEIVYKSPVVSGDTSPR	10	Tau	225	225	KVAVVR	1	15.3058	5	619.91	3094.51	619.91	3094.51	0.249689
88_KVAVVR_1280_DNIKHVPGGGSVQIVYKPVDLSK_1_4_p0	Tau	298	295	DNIKHVPGGGSVQIVYKPVDLSK	4	Tau	225	225	KVAVVR	1	16.4956	4	833.45	3329.77	833.446	3329.75	5.0854
88_KVAVVR_136_SEKLDFK_1_3_p0	Tau	343	341	SEKLDFK	3	Tau	225	225	KVAVVR	1	14.0021	3	582.966	1745.88	582.966	1745.88	1.20089
88_KVAVVR_207_SEKLDFKDR_1_3_p0	Tau	343	341	SEKLDFKDR	3	Tau	225	225	KVAVVR	1	3.52094	3	673.347	2017.02	673.342	2017	8.10142
88_KVAVVR_35_GKAITK_1_2_p0	His-HTRA1_S328A	236	235	GKAITK	2	Tau	225	225	KVAVVR	1	10.7182	3	499.945	1496.81	499.944	1496.81	1.97126
88_KVAVVR_189_TKIATPR_1_2_p0	Tau	150	149	TKIATPR	2	Tau	225	225	KVAVVR	1	11.158	3	556.307	1665.9	556.306	1665.9	1.43142
88_KVAVVR_197_EPKphoxohKVAVVR_1_4_p0	Tau	225	222	EPK(227.98)KVAVVR	4	Tau	225	225	KVAVVR	1	4.86819	4	534.268	2133.04	534.268	2133.04	0.384959
88_KVAVVR_538_EPKphoxnh2KVAVVR_1_4_p0	Tau	225	222	EPK(227.00)KVAVVR	4	Tau	225	225	KVAVVR	1	8.74281	3	711.687	2132.04	711.693	2132.06	-9.21757
88_KVAVVR_88_KVAVVR_1_1_p0	Tau	225	225	KVAVVR	1	Tau	225	225	KVAVVR	1	13.5547	3	517.965	1550.87	517.964	1550.87	1.21648
88_KVAVVR_229_IKDVDEK_1_2_p0	His-HTRA1_S328A	104	103	IKDVDEK	2	Tau	225	225	KVAVVR	1	9.09524	3	576.299	1725.88	576.297	1725.87	2.88469
88_KVAVVR_253_KDQGGYTMoxHQDQEGDTDAGLK_1_1_p0	Tau	24	24	KDQGGYTMoxidationHQDQEGDTDAGLK	1	Tau	225	225	KVAVVR	1	12.8357	4	798.36	3189.41	798.359	3189.41	1.06921
88_KVAVVR_725_KDQGGYTMHQDQEGDTDAGLK_1_1_p0	Tau	24	24	KDQGGYTMHQDQEGDTDAGLK	1	Tau	225	225	KVAVVR	1	13.5017	5	635.691	3173.42	635.69	3173.41	1.43116
88_KVAVVR_326_PGGGQVEVKSEK_1_9_p0	Tau	340	332	PGGGQVEVKSEK	9	Tau	225	225	KVAVVR	1	6.17857	3	699.026	2094.06	699.024	2094.05	3.0026
88_KVAVVR_745_CcmGSLGNIHHKPGGGQVEVKSEK_1_19_p0	Tau	340	322	CcarbamidomethylGSLGNIHHKPGGGQVEVKSEK	19	Tau	225	225	KVAVVR	1	15.5154	5	640.523	3197.58	640.523	3197.58	-1.05246
88_KVAVVR_355_IGSTENLKHQPGGGK_1_8_p0	Tau	267	260	IGSTENLKHQPGGGK	8	Tau	225	225	KVAVVR	1	17.8709	4	601.561	2402.21	601.56	2402.21	1.02744
88_KVAVVR_468_IETHKLTFR_1_5_p0	Tau	375	371	IETHKLTFR	5	Tau	225	225	KVAVVR	1	14.372	4	507.023	2024.06	507.022	2024.06	1.98074
88_KVAVVR_469_LDLSNVQSKCcmGSK_1_9_p0	Tau	290	282	LDLSNVQSKCcarbamidomethylGSK	9	Tau	225	225	KVAVVR	1	14.0192	3	772.72	2315.14	772.719	2315.13	0.971693
88_KVAVVR_495_KLDLSNVQSKCcmGSK_1_10_p0	Tau	290	281	KLDLSNVQSKCcarbamidomethylGSK	10	Tau	225	225	KVAVVR	1	6.71566	4	611.82	2443.25	611.815	2443.23	8.55062
88_KVAVVR_500_VQIINKK_1_6_p0	Tau	280	275	VQIINKK	6	Tau	225	225	KVAVVR	1	12.3522	3	574.994	1721.96	574.994	1721.96	0.345304
88_KVAVVR_616_TPSLPTPPTREPKK_1_13_p0	Tau	224	212	TPSLPTPPTREPKK	13	Tau	225	225	KVAVVR	1	14.3814	4	608.08	2428.29	608.079	2428.29	0.773439
88_KVAVVR_682_EPKKphoxohVAVVR_1_3_p0	Tau	224	222	EPKK(227.98)VAVVR	3	Tau	225	225	KVAVVR	1	7.90135	3	712.02	2133.04	712.021	2133.04	-2.61476
88_KVAVVR_554_SKIGSTENLK_1_2_p0	Tau	259	258	SKIGSTENLK	2	Tau	225	225	KVAVVR	1	10.5036	4	490.009	1956.01	490.009	1956.01	-0.334286
88_KVAVVR_571_TPPAPKTPPSSGEPPK_1_6_p0	Tau	180	175	TPPAPKTPPSSGEPPK	6	Tau	225	225	KVAVVR	1	15.583	3	823.427	2467.26	823.424	2467.25	2.73973
88_KVAVVR_609_VTSKCcmGSLGNIHHKPGGGQVEVK_1_4_p0	Tau	321	318	VTSKCcarbamidomethylGSLGNIHHKPGGGQVEVK	4	Tau	225	225	KVAVVR	1	14.8202	5	654.738	3268.66	654.738	3268.65	0.575364
88_KVAVVR_642_KLDLSNVQSK_1_1_p0	Tau	281	281	KLDLSNVQSK	1	Tau	225	225	KVAVVR	1	9.87874	4	503.77	2011.05	503.77	2011.05	0.476434
88_KVAVVR_656_CcmGSLGNIHHKPGGGQVEVK_1_10_p0	Tau	331	322	CcarbamidomethylGSLGNIHHKPGGGQVEVK	10	Tau	225	225	KVAVVR	1	18.0066	4	714.36	2853.41	714.36	2853.41	0.675028
88_KVAVVR_715_IPAKTPPAPK_1_4_p0	Tau	174	171	IPAKTPPAPK	4	Tau	225	225	KVAVVR	1	15.618	3	634.02	1899.04	634.02	1899.04	-0.0681399
88_KVAVVR_863_IDHQGKLPVLLLGR_1_6_p0	His-HTRA1_S328A	122	117	IDHQGKLPVLLLGR	6	Tau	225	225	KVAVVR	1	13.2966	4	610.598	2438.36	610.596	2438.36	2.4841
88_KVAVVR_984_IGSLDNITHVPGGGNKK_1_16_p0	Tau	369	354	IGSLDNITHVPGGGNKK	16	Tau	225	225	KVAVVR	1	14.4521	3	863.12	2586.34	863.118	2586.33	2.399
8_GPTAKIK_171_GADGKphoxohTKIATPR_5_7_p0	Tau	150	144	GADGK(227.98)TKIATPR	7	DECOY_Tau	291	287	GPTAKIK	5	3.36674	4	592.278	2365.08	592.276	2365.08	3.09467
8_GPTAKIK_371_GADGKphoxnh2TKIATPR_5_7_p0	Tau	150	144	GADGK(227.00)TKIATPR	7	DECOY_Tau	291	287	GPTAKIK	5	5.01351	3	789.034	2364.08	789.038	2364.09	-5.36798
932_TDHGAEIVYKSPVVSGDTSPR_1057_LQTAPVPMPDLKNVK_10_12_p0	Tau	254	243	LQTAPVPMPDLKNVK	12	Tau	395	386	TDHGAEIVYKSPVVSGDTSPR	10	19.5599	5	815.804	4073.98	815.803	4073.98	0.694325
932_TDHGAEIVYKSPVVSGDTSPR_1110_HVPGGGSVQIVYKPVDLSK_10_13_p0	Tau	311	299	HVPGGGSVQIVYKPVDLSK	13	Tau	395	386	TDHGAEIVYKSPVVSGDTSPR	10	22.1741	5	881.638	4403.16	881.637	4403.15	1.90992
932_TDHGAEIVYKSPVVSGDTSPR_1111_VQSKIGSLDNITHVPGGGNK_10_4_p0	Tau	353	350	VQSKIGSLDNITHVPGGGNK	4	Tau	395	386	TDHGAEIVYKSPVVSGDTSPR	10	31.034	4	1112.04	4444.15	1112.04	4444.13	3.34624
932_TDHGAEIVYKSPVVSGDTSPR_1520_VQSKIGSLDNITHVPGGGNKphoxohK_10_4_p0	Tau	353	350	VQSKIGSLDNITHVPGGGNK(227.98)K	4	Tau	395	386	TDHGAEIVYKSPVVSGDTSPR	10	21.775	5	961.05	4800.21	961.049	4800.21	0.476576
932_TDHGAEIVYKSPVVSGDTSPR_1259_AKphoxohTDHGAEIVYKSPVVSGDTSPR_10_12_p0	Tau	395	384	AK(227.98)TDHGAEIVYKSPVVSGDTSPR	12	Tau	395	386	TDHGAEIVYKSPVVSGDTSPR	10	18.3016	5	1014.06	5065.28	1014.06	5065.27	1.9941
932_TDHGAEIVYKSPVVSGDTSPR_932_TDHGAEIVYKSPVVSGDTSPR_10_10_p0	Tau	395	386	TDHGAEIVYKSPVVSGDTSPR	10	Tau	395	386	TDHGAEIVYKSPVVSGDTSPR	10	21.0579	6	774.035	4638.17	774.033	4638.16	2.77248
932_TDHGAEIVYKSPVVSGDTSPR_1280_DNIKHVPGGGSVQIVYKPVDLSK_10_4_p0	Tau	298	295	DNIKHVPGGGSVQIVYKPVDLSK	4	Tau	395	386	TDHGAEIVYKSPVVSGDTSPR	10	19.6495	6	813.242	4873.41	813.24	4873.4	1.88825
932_TDHGAEIVYKSPVVSGDTSPR_22_KLPFSK_10_1_p0	His-HTRA1_S328A	52	52	KLPFSK	1	Tau	395	386	TDHGAEIVYKSPVVSGDTSPR	10	14.0018	4	786.63	3142.49	786.633	3142.5	-2.99311
932_TDHGAEIVYKSPVVSGDTSPR_35_GKAITK_10_2_p0	His-HTRA1_S328A	236	235	GKAITK	2	Tau	395	386	TDHGAEIVYKSPVVSGDTSPR	10	13.038	4	761.125	3040.47	761.121	3040.45	6.03862
932_TDHGAEIVYKSPVVSGDTSPR_64_KYIGIR_10_1_p0	His-HTRA1_S328A	242	242	KYIGIR	1	Tau	395	386	TDHGAEIVYKSPVVSGDTSPR	10	10.2753	4	794.139	3172.53	794.138	3172.52	1.40177
932_TDHGAEIVYKSPVVSGDTSPR_67_GGKELGLR_10_3_p0	His-HTRA1_S328A	166	164	GGKELGLR	3	Tau	395	386	TDHGAEIVYKSPVVSGDTSPR	10	16.7057	4	814.144	3252.55	814.144	3252.55	0.534699
932_TDHGAEIVYKSPVVSGDTSPR_863_IDHQGKLPVLLLGR_10_6_p0	His-HTRA1_S328A	122	117	IDHQGKLPVLLLGR	6	Tau	395	386	TDHGAEIVYKSPVVSGDTSPR	10	16.7409	5	797.414	3982.03	797.407	3982	8.65888
932_TDHGAEIVYKSPVVSGDTSPR_984_IGSLDNITHVPGGGNKK_10_16_p0	Tau	369	354	IGSLDNITHVPGGGNKK	16	Tau	395	386	TDHGAEIVYKSPVVSGDTSPR	10	29.2366	4	1033.5	4129.99	1033.5	4129.97	2.62741
94_NVKphoxohSKIGSTENLK_1210_LQTAPVPMoxPDLKNVKSK_5_15_p0	Tau	257	243	LQTAPVPMoxidationPDLKNVKSK	15	Tau	259	255	NVK(227.98)SKIGSTENLK	5	7.76702	5	748.167	3735.8	748.165	3735.79	2.95458
984_IGSLDNITHVPGGGNKK_1110_HVPGGGSVQIVYKPVDLSK_16_13_p0	Tau	311	299	HVPGGGSVQIVYKPVDLSK	13	Tau	369	354	IGSLDNITHVPGGGNKK	16	13.2484	5	780.003	3894.98	780.001	3894.97	2.54884
984_IGSLDNITHVPGGGNKK_1111_VQSKIGSLDNITHVPGGGNK_16_4_p0	Tau	353	350	VQSKIGSLDNITHVPGGGNK	4	Tau	369	354	IGSLDNITHVPGGGNKK	16	25.9963	5	788.202	3935.98	788.198	3935.95	5.61457
984_IGSLDNITHVPGGGNKK_177_GKAITKphoxohKK_16_7_p0	His-HTRA1_S328A	241	235	GKAITK(227.98)KK	7	Tau	369	354	IGSLDNITHVPGGGNKK	16	7.97022	4	755.116	3016.44	755.119	3016.45	-3.5306
984_IGSLDNITHVPGGGNKK_178_GKAITKKphoxohK_16_6_p0	His-HTRA1_S328A	240	235	GKAITKK(227.98)K	6	Tau	369	354	IGSLDNITHVPGGGNKK	16	7.97022	4	755.116	3016.44	755.119	3016.45	-3.5306
984_IGSLDNITHVPGGGNKK_984_IGSLDNITHVPGGGNKK_16_16_p0	Tau	369	354	IGSLDNITHVPGGGNKK	16	Tau	369	354	IGSLDNITHVPGGGNKK	16	21.4001	5	725.368	3621.8	725.366	3621.79	2.96639
99_KADDSGTGK_571_TPPAPKTPPSSGEPPK_1_6_p0	Tau	180	175	TPPAPKTPPSSGEPPK	6	DECOY_Tau	301	301	KADDSGTGK	1	4.30022	4	669.557	2674.2	669.561	2674.22	-6.38575
